# Supplementary material for: A database of PCR primers for the chloroplast genomes of higher plants
Source: Plant Methods. 2007 Feb 27;3:4. doi: 10.1186/1746-4811-3-4 (PMC1821018; doi:10.1186/1746-4811-3-4)
Supplement: Additional file 1 — Primers Jan 2007. The data base as a static version as of January 2007, in Microsoft Excel format. [file 1746-4811-3-4-S1.xls]

## Sheet: Tabelle1
primer name	forward-plus/reverese-minus	gene	length	sequence	Nicotiana	Arabidopsis	Populus	Oryza	Eucalyptus	Acorus	Atropa	Marchantia	Spinacia	Pinus	Oenothera 2	Zea 2	Medicago 2	references/sources
NTCP4-f	F		18	TTGGATTAGATTTGTAGTTCCA	4692							56328					65963	Bryan et al. 1999
NTCP32-r	R		20	TCAAGCAAAGTTATCTCAAC	74122						74356							Bryan et al. 1999
NTCP34-r	R		22	CTGTTTCTAGTGGGGTATTTGA	83160						83406							Bryan et al. 1999
NTCP37-f	F		18	TTCCGAGGTGTGAAGTGG	109856	108191		98771	113080	107232	110153		105191		113913	102617	20228	Bryan et al. 1999
psbA-5'-2		psbA	20	TACGTTCRTGCATAACTTCC					648	0			20288	119681	426		123493	Tsumura et al. 1995
5'trnG2S 2			23	TTTTACCACTAAACTATACCCGC					9834	9193		42057		42035	57579	13991	71471	Shaw et al 2005
5'trnG2G 2			23	GCGGGTATAGTTTAGTGGTAAAA					9812	9171		42035		29392	57601	14013	71449	Shaw et al 2005
NTCP38-f	F		22	AATTTCGAGGTTCTTATTTACT	127389				88633	111940	128078				60784		0	Bryan et al. 1999
NTCP38-r	R		22	GATTCTGAGCTCTATTCATTAG	127541				0	65814	128230				71678		0	Bryan et al. 1999
NTCP3-f	F		20	AAGTCAAAAGAGCGATTAG	3902	3819		3441	3990	3777	3859		3547		3637	3452	120132	Bryan et al. 1999
rps16-F	R	rps16 exon1	32	GTGGTAGAAAGCAACGTGCGACTT	6186	6163		5528	6215	6038	6113		5781		134578	5579	0	Oxelman et al. 1997, Wallander & Albert 2000
5'rpoC1 exon			20	GGTCTTCCTAGYTAYATHGC				85345								25093		Downie, Katz-Downie, and Cho, 1996
NTCP2-f	F		18	CTCGCCTACTTACATTCC	83						84							Bryan et al. 1999
NTCP4-r	R		22	ATCCACTTCATTTATCACAATG	4536						4513							Bryan et al. 1999
NTCP5-f	F		21	CGAATTGATAGATACGAAACC	6881				0	48612	6824				0		0	Bryan et al. 1999
atpB Hodges	F	atpB	26	GTGGAAACCCCGGGACGAGAAGTAGT	56737			53270			56393		52999					Hodges and Arnold, 1994
rpS16-F Shaw	R	rps16 exon1	22	AAACGATGTGGTARAAAGCAAC	6193	6170		5535	6222	0	6120		5788		6032	5586	0	modified from Oxelman et al. (1997) by Shaw et al (2005)
rps16-4547F	R	rps16 exon2	22	AGGGGCTCAACCTACAGGAACT	5175			4568	5188	5062	5140	55535	4755		0	4568	0	Learn
matK-5-PSI-F			20	CTATGGCTCCAATTCTGGT		110946		3692		4001								Shaw et al 2005
rpl2-20ff			23	AAAGGTCGTAATGCCAGAGGAAT	154507	152920		132568	90442	85557	155181		149807		90941	84300	39999	Graham and Olmstead 2000
matK-59R	F		29	GCATAAATATAYTCCYGAAARATAAGTGG	3570				3648	0	3509		3212	4079	0	3127	0	Johnson and Soltis, 1994
rps16 R Downie	R	rps16 ex1	20	AAACGATGTGGNAGNAARCA	6193	6170		5535	6222	0	6120		5788		0	5586	0	Downie 2001
psbAr2-2		psbA	24	CTTCTTCCTAGCTGCTTGGCCTGT					835	710			114690		613	335	123306	this publication
NTCP23-f	F		22	CAAAGGAACATTATCAATCATC	48457				50084	0	48120				125542		0	Bryan et al. 1999
NTCP40-rr			19	GATGTAGCCAAGTGGATCA				134064	76	84079				119062	78	82804	123957	Bryan et al. 1999
rps16-5'	F	rps16 exon1	32	CAAGTCGCACGTTGCTTTCTACCACATCGTTT	6162	6139		5504	6191	6014	6089		5757		6001	5555	0	Hahn
NTCP14-r	R		20	CCGATGCATGTAATGGAATC	31730						31506							Bryan et al. 1999
NTCP15-f	F		19	TGCAAAAATCCTACTCTTC	32662						32458							Bryan et al. 1999
NTCP16-f	F		23	TCTAAACTAAAATAATCGAAAGA	32565				0	114359	32343				0	65824	109784	Bryan et al. 1999
rpl14-r (B)	F	rpl14	36	ATCTGCAGCATTTAAAAGGGTCTGAGGTTGAACAT	83511			77592	0	80771	83754	76586	79569		0	79374	0	Nakamura 1997
NTCP20-f	F		22	TCCTCGTAAGACTGAGAGAAAT	46079						45850							Bryan et al. 1999
NTCP21-f	F		21	AAAAAGATCCCACAAAGAAAA	46311				48191	8706	46077				18323		0	Bryan et al. 1999
NTCP21-r	R		19	GTCAAAGCAAAGAACGATT	47007						46675							Bryan et al. 1999
NTCP30-r	R		22	TGCCGGAGAGTTCTTAACAATA	73106				0	38483	73349				27119	39809	101427	Bryan et al. 1999
NTCP22-r	R		19	GTCAAAGCAAAGAACGATT	47007						46675							Bryan et al. 1999
NTCP2-r	R		20	AAGGAGAGGTTATTTTCTTG	376			10945	0	0					0	11131	109217	Bryan et al. 1999
NTCP24-f	F	atpB	19	GACCGATGATTTGGACGAC	56685					55813	56349							Bryan et al. 1999
NTCP24-r	R		22	GCTAGCGGACATTTATTTTGAA	56849				0	32491	56505				0	47186	0	Bryan et al. 1999
NTCP25-f	F		21	TTAGTCAGGTATTTCCATTTC	57326				2838	2624	56982				0		0	Bryan et al. 1999
NTCP26-r	R		22	TTTATGTTCGGTGGAAATCACA	62307						61971						47869	Bryan et al. 1999
NTCP27-f	F		22	ATAAATACAGAACCCGTCGTAA	69322				1505	1380	69570				1283		122636	Bryan et al. 1999
NTCP27-r	R		22	TGCTTAGAGTTGGACACAGAAT	69487						69734							Bryan et al. 1999
NTCP28-f	F		17	TCCAATGGCTTTGGCTA	71526	68973		66819	73787	68797	71784		67680	31104	74991	68732	57583	Bryan et al. 1999
NTCP28-r	R		18	AGAAACGAAGGAACCCAC	71695						71951		67857		75160			Bryan et al. 1999
NTCP29-r	R		22	AAAGCCCTTTCGTTAGAAGTAA	73777						74016							Bryan et al. 1999
NTCP5-r	R		21	AATACACCAAACAACAAATCC	6732				129659	0	6679				14927		5189	Bryan et al. 1999
NTCP22-f	F		22	TATCAGAAAAAGAAAAAGAAGG	46876				33873	3989	46550				128551	47672	80825	Bryan et al. 1999
psbC-B47R	R	psbC	22	GTCATTTTRTTYCKATCTTTCC	35951													Graham and Olmstead 2000
rps16 F Downie	F	rps16 ex2	20	CCTGTAGGYTGNGCNCCYTT	5158													Downie 2001 ???
psaB 5	F	psaB	18	ACRCCRAAGAGTCCTGAC	40655						40403		37721	76658				Schaffner et al. 1995
psaB 8	F	psaB	18	TGC TAT GAA TGC ATA AGC	40123			37887	0	38912	39871			77190	0	40238	37441	Schaffner et al. 1995
IRB10R	R	YCF15	26	TAACATATTCTTCCATGGAGCTAAGG	95874	93492			98180	92711	96140		90847		98732	87182	0	Dhingra and Folta 2005
psbB-65F	F	psbB	25	TGCCTACTTTTTTTGAAACATTTCC	76028													Graham and Olmstead 2000
psbB-B60F	F	psbB	24	CATACAGCTCTRGTTKCTGGTTGG	75028				0	72279	75258		71122	52499	0		53823	Graham and Olmstead 2000
psbB-B61F	F	psbB	22	CGGGTMTTTGGAGTTAYGARGG	75215													Graham and Olmstead 2000
psbB-M1	R	psbB	28	AAGTAYCCCTGATCCCAYTGRTAACGAG	75791	73209		69637	78045	0	76021		71885	53262	78179	71544	53060	this publication
psbC2r	R	psbC	20	AGC ACT AAA GCT TGG ACA GG	35819													Ziegenhagen et al. 1996
RPL22 Goulding	F		20	ACTCTTCGTGCTTTGTCAGC	86274				88577		86521							Goulding et al. 1996
psbC-B47F	F	psbC	22	GGAAAGATMGRAAYAAAATGAC	35930													Graham and Olmstead 2000
rpl2-20f	F	rpl2	23	AAAGGTCGTAATGCCAGAGGAAT	88119	85729		82550	90442	85557	88376		83638	65177	90941	84300	39999	Graham and Olmstead 2000
psbC-B51R	R	psbC	24	TACGAAGAAGAARAATCCTAGAAC	36795	35036		11225	38317	35644	36550		33832	80247	30115	11408	98400	Graham and Olmstead 2000
psbD-42F	F	psbD	24	TAATAGGTTTYATGYTACGTCAAT	34837													Graham and Olmstead 2000
psbJ-58R	F	psbJ	25	GATGAACCYAATCCRGAATAYGAAC	66370													Graham and Olmstead 2000
rpl16-r	R	rpl16 exon2	20	AACCAGATTTCGTAAACAAC	84058	81579		78122	86376	0		77133		61434	86696	79912	0	Grivet et al. 2001
psbT-69F	F	psbT	24	TCGCTATCTTYTTYCGAGAACCRC	76735													Graham and Olmstead 2000
rbcL F259R	R	rbcL	20	TCTCCAACAACACGCTCGAT	57872			54693	88495		57525		54423
rbcL H201F	F	rbcL	19	CAACTGTATGGACCGATGG	57794	55157			59317	56999	57447		54024	44274	8547		117908
rbcL Heinze f	F	rbcL	22	TGTGTAMAAGCWCGTAATGAAGG	58873						58526	57633		43195			118901	this publication
rbcL K32F	F	rbcL	20	TTGGATTCAAAGCTGGTGTT	57626	54989		54126	59149	56745	57279	56386	53856	44442	8715	56905	117654
rbcL Z234	F	rbcL	30	CGTTACAAAGGGCGATGCTACCGCATCGAG	57829	55192		54329	0	56948	57482		54059	44239	44753	57108	0
psbC-50F	F	psbC	28	CTCAAGCATTTACTTTTYTAGTTAGAGA	36413	34654		10843	37935	35262	36168		33450		30497	11026	98018	Graham and Olmstead 2000
ORF315	F		26	GGTCAATCTTTTAGGAATAGGGTTAC	117225	115394		106144	120611	115205	117913		113228	104976	119791	4743	4743	this publication
NTCP15-r	R		23	TCTTTCGATTATTTTAGTTTAGA	32543				0	114340	32321				0	65805	109765	Bryan et al. 1999
rpoC2-rc1F	R	rpoC2	21	AAGAGAACGTTGTTTTGGGGG	17393	16977			132181	16900	17170				49478		0	Graham 1994
NTCP6-r	R		21	GATTCTTTCGCATCTCGATTC	7262				0	64913	7208				0	24912	0	Bryan et al. 1999
NTCP7-f	F		18	TGATCCCGGACGTAATCC	8475	7660		7685	8697	8008	8395	23030		7773	58843		70788	Bryan et al. 1999
rpoC2-r2	R	rpoC2	22	GATCAGCTAAGCCTTATTTGGC	18026			28406	18848	0	17803		16174	17029	48848	30701	0	this publication
rpl23rr			22	GGAAGTCGATGACTATTCATAG	154259	152672			90696	85805	154933		149565		91189	5684	39786	this publication
rpoC2 Tsumura	F	rpoC2	20	TGTACACGCGGTAGAAAAAT	21061	19799		24996	0	20547	20829		19161		105735	27252	83192	Tsumura et al. 1996
rpoC1-r1	R	rpoC1 exon2	23	TTAGATAGTCCTTTGTGGCTCCG	21740	20502		24276	22584	21245	21508	62893	19833		45135	26533	83900	this publication
rpoC1-f5	F	rpoC1 exon2	24	CTG GTA ATA RRC ACA AAA CCA TCC	22724			23289	0	22232	22492		20816		0	25543	0	Grivet et al. 2001
psaB 10	R	psaB	18	GATACAATCSGCTCATGG	39823													Schaffner et al. 1995
ORF2280-r Katayama	R		20	TGAAACCTTGGCATAsATCT	128833	126681			132326		129528		124426					Katayama & Ogihara 1996
rps15-r	R		24	AAATTTTGGGAAAACGTCAACGAC	125387	123405		100990	0	123090	126027		121195		0	104865	0	this publication
ORF62-M	R	-	19	TTGGTTTTGGGTCTGCGAC	37809						37548							Heinze 1998
rpoC1-f2	F	rpoC1 exon2	24	AAATGGGATCCCCAATAGCCGGAG	21950			24063	22797	0	21718				44931		84113	this publication
rpoC1-f1	F	rpoC1 exon2	23	CCTAAAGATTCATAGTGAACTTC	21649	20411		24367	22493	21154	21417	64298	19742	37081	0	26624	83809	this publication
rpoB-f3	F	rpoB	22	GATCAATGAACCTMCAAAATCC	27437					26959	27194		25534					this publication
rpl32	R		24	GAAGTGCGTTTTTTTGGAACTGCC	115086
petA-r0	R	petA	25	CATAHYCYTGYTGBGCRAAAATDGG	64467													this publication
petB-f (BD-B)	F	petB exon2	25	CTATCGTCCRACCGTTACWGAGGCT	78375													Grivet et al. 2001
psaB (PSAB3)	F	psaB	18	AGTGCGTAAACCGATTG	40816	39187					40564		37882				102549	Schaffner et al. 1995
rpl23r	R	rpl23	22	GGAAGTCGATGACTATTCATAG	88367	85977			90696	85805	88624		83880	4775	91189	5684	39786	this publication
psaB (PSAB4)	R	psaB	18	TACAATCCGTTTACGCAC	40834													Schaffner et al. 1995
ORF2280-f Katayama			20	TATTGATATGAAGATTGCCG	127325													Katayama & Ogihara 1996
atpB 3' 1460R Rydin		atpB	19	TTAATAGCCTTCGCGGTAG	55312				0	54432	54968			46600	10886		0	Rydin et al. 2002
rps16R Saltonstall	R	rps16	21	CCTTGAAAAYGGTGCTCAACC				4577	5201	0			4764		0	4581	0	Saltonstall 2001
ORF542 Saltonstall	F	orf542	21	TTCTACAACGATCGCAAACCC				2880	0	0					0	2892	0	Saltonstall 2001
atpF2-r1	R	atpF exon2	25	CTATTGAACAACTCGAAAAAGCTCG	12537			33789	0	0	12305				17011	36151	0	this publication
rbcL Provan R	R	rbcL	24	TATTGAATTAACTAATTCATTTCC				53446	115777	0					117696	56240	0	Provan et al. 2004
atpB Provan F	F	atpB	22	GATTGGTTCTCATAATTATCAC				53298	68656	122148					0	56102	11878	Provan et al. 2004
atpH Provan R	R	atpH	20	GAAGCAGCAGCAATTAGTGG				32064	0	0					0	34406	0	Provan et al. 2004
NTCP18-r	R		18	CCACCTAGCCAAGCCAGA	37057						36809							Bryan et al. 1999
atpE-r	R	atpE	26	GAAGGAAGGAGACAAAAAATTGAGGC	54966				0	70976	54622		51228		0		115043	this publication
ccSSR-23 F	F	rpl2	19	AYGGRGGTGGTGAAGGGAG	86877	84471			89204	84314	87136		83062		89705	83063	41271	Chung and Staub 2003
atpE-f (r*)	F	atpE	26	GCCTCAATTTTTTGTCTCCTTCCTTC	54941				0	71001	54597		51203		0		115018	this publication
psbD Saltonstall	R	psbD	20	CTATGGGGTCACARCCSAGG				8755	0	0					0	8933	0	Saltonstall 2001
rps2 Provan R	R	rps2	23	AATATCTTCTTGTCATTTTTTCC				29555	17734	110095					49934	31873	94678	Provan et al. 2004
rpoC2 Provan F	F	rpoC2	23	TTATTTATTTCAAGCTATTTCGG				29429	125425	0					28965	31757	0	Provan et al. 2004
trnET-F	F	-	26	GTATGTACATGTATMAATSAARTKAA	32916						32713							this publication
psbK Provan F	F	psbK	22	GGAAAAAYKGGTAATCTATTCC				7559	0	0					0	7724	0	Provan et al. 2004
trnC-r	R	trnC	21	CGACACCCRGATTYGAACTGG	28861													Dumolin-Lapegue et al. 1997
rps3-r1	R	rps3	20	TTGGATATTTCTAGACGAGG	85266	0		0		76198	85513	0	124817	0			42918	this publication
trnK Provan F	F	trnK	25	ATACAGTCTCTTTATCAATATACTG				3446	3997	0					3641		120127	Provan et al. 2004
ycf10-r1	R	ycf4=ORF184	21	TTCCACCAATYNDTAAHCCAA	63533													this publication
rps16-R2	F	rps16 exon2	24	TCGGGATCGAACATCAATTGCAAC	5271	5243		4666	5288	5162	5236		4851		5108	4668	0	Oxelman et al. 1997, Wallander & Albert 2000
ccmp1f	F	intron trnK	20	CAGGTAAACTTCTCAACGGA	3767						3724							Weising & Gardner 1999
ycf10-f2	F	ycf4=ORF184	24	CKKKTYTTGTTTCNAYHTTKCCAG	63987													this publication
ycf10-f1	F	ycf4=ORF184	23	AATCTTGGGTTACCAATTGGTGG	63509				0	61095	63710		59780		66570	103621	10530	this publication
atpHf	F	atpH	20	TTGACCAACTCCAGGTCCAA	14016	13424		32122	14890	117904	13822	18097	12647		52689	20716	76324	Tsumura et al. 1996
ycf3-3f	F	ycf3 exon3	23	CCCTGTHGAATSGCYTGTTCTCC	44366													this publication
rpl36 Saltonstall	F	rpl36	20	ATTCTACGTGCACTCTTCCG	81877			75741	0	0	82110				0	77586	0	Saltonstall 2001
psaI Saltonstall	R	psaI	20	CTAAGCCTACTAAAGGYACG		59298		57270	0	59464			58135		0	59241	0	Saltonstall 2001
atpIr	R	atpI	20	CCGCAGCTTATATAGGCGAA	15297				16120	14833	15079		13463		51553		0	Tsumura et al. 1996
rps4 Saltonstall	R	rps4	20	TCSTATTCCTGCAGTACAGG				44392	0	0					0	46744	0	Saltonstall 2001
rps16F Saltonstall	F	rps16	19	GTTGCTTTCTACCACATCG	6172	6149		5514	6201	6024	6099		5767		134564	5565	0	Saltonstall 2001
ccmp10R	F	-	20	TTCGTCGDCGTAGTAAATAG	155864	154293			89087	0	156536		150498		0		41388	Weising & Gardner 1999
trnET-R	R	-	27	CRAAATTMAYTTWATTKATACATGTAC	32956													this publication
rpoB Saltonstall	R	rpoB	21	TTCTMGGGAACTCCACATACG				19092	0	0					0	21346	0	Saltonstall 2001
ccmp1r	R	intron trnK	20	CCGAAGTCAAAAGAGCGATT	3905	3822			3991	3778	3862		3550		3638	3453	120131	Weising & Gardner 1999
ccmp2f	F		19	GATCCCGGACGTAATCCTG	8476	7661		7686	8698	8009	8396	23029	7265	7774	58842	7853	70789	Weising & Gardner 1999
psbM Saltonstall	F	psbM	23	CTTAAATGAAAGGRTCYGGTTGG				16852	0	0					0	18346	0	Saltonstall 2001
ycf3-3r	R	ycf3 exon3	23	GCRGARGCTTGGTTYGATCAAGC	44352													this publication
ccmp3f	F	trnG(UCC) intron	20	CAGACCAAAAGCTGACATAG	10037				10402	9735	9820		8709		56962	13412	0	Weising & Gardner 1999
ycf4-f2	F	ycf4=ORF184	24	GGGGATTYCCKGGAAWAARHCGTC	62957													this publication
ycf4-f3	F	ycf4=ORF184	22	TTCTTGCGYGTAYCMATKGAAG	63163													this publication
rps8-f Grivet	F	rps8	20	TGAACAATATTTTCGGTAAT	82897			76999			83145			32175		78789		Grivet et al. 2001
ccmp10-f	F	rps19	22	TTTTTTTTTAGTGAACGTGTCA	86660				88985	0					0		41601	Weising & Gardner 1999
NTCP12-r	R	rps2	19	CCTCCATCATCTCTTCCAA	16892				17704	16440					49964		79049	Bryan et al. 1999
ycf9-P	F	ycf9	24	TTGCYTCTCCYGATGGYTGG	37619													this publication
matKf2	F	matK-intron trnK	22	CTATTTAAACCATGATCATGAG	3543	3455			3621	0	3482		3185	3147	3284		0	this publication
ndhF-52	R		25	AGGTAAGATCCGGTGAATCGGAAAC	114344						115091					107375		Neyland & Urbatsch 1996
ndhF-f1	F		24	AAGAAGAGATGCGTCCGCCCCCTA	112141	110472			115652	0	112888				115147		0	this publication
ndhF-r1	R		25	GGATCATACCTTTCATTCCACTTCC	114267	112613			117802	123439	115014		109973		117291	46387	2399	this publication
rps4-3'	F	rps4	21	ATATTCTACGACTAGCAATTC	47554	45241		45057	49353	0	47224		29338		19366		0	Souza-Chies et al. 1997
rps3 Campagna Downie	R	rps3	20	TTTCCTTTCGAAAAGCAATG	85483	83067			0	82696	85730	15020	81495		0	81354	0	Campagna & Downie 1998
NTCP11-f	F		22	AGTGAATATTCATTGAGACGAACG	15006	13196			79249	0	14789				0		0	Bryan et al. 1999
matK-5r	R	matK-intron trnK	17	GGATCCTTTCATGCATT	2837				2933	2719					37270		0	Hilu & Liang 1997
NTCP12-f	F	rps2	19	CCTCCATCATCTCTTCCAA	16892	15678			17704	16440	16674		15036	15922	49964		79049	Bryan et al. 1999
JSB-r1	R		24	TAGGGGGCGGACGCATCTCTTCTT	112164	110495			115675	0	112911				115170		0	this publication
NTCP14-f	F		22	AATCCGTAGCCAGAAAAATAAA	31580													Bryan et al. 1999
rps2-rs2R	F	rps2	22	TGAACTCCTGCCTCCATCATCT	16882						16664							Graham 1994
atpA-f1	F	atpA	23	CCACTCTGGAAACGGAGATACCC	11047			35311	11719	0	10815				0	37672	73176	this publication
rps2-rs1R	F	rps2	22	TGACACCGGGCCCTTATTGCAG	16657			29820	17469	16205	16439		14801		0		0	Graham 1994
rps2-f	F	rps2	24	CAAAAACTAAATCACAAGCTTCTG	16751	15537		28137	17563	0	16533	16241	14895	15781	50105	32044	0	Graham 1994
NTCP37-ff	R		18	TTCCGAGGTGTGAAGTGG	132770	130458		116347	113080	107232	133404		128254		113913	102617	20228	Bryan et al. 1999
rps2-4C	R	rps2	19	TGGAAGAGATGATGGGGGC	16909	15695		75524	17721	16457	16691	28136	15053	15939	49947		79066	Wolfe et al. 1997
rps2-1	F		24	TCCCTCACAAATAGCGAATACCAA	16254	15040		30221	17066	0	16036	16730	6341	15939	50602		4655	Wolfe et al. 1997
NTCP11-r	R		20	ATCTAGAGTGATAGCAAAAA	15139						14922							Bryan et al. 1999
clpP pr1	F	clpP ex2	30	ATCYTCKRYACTSAMATATACCATSAGACC	73527													this publication
ccmp4-R	F	-	21	CCAAAATATTBGGAGGACTCT	12808													Weising & Gardner 1999
rps7-5R			21	GAAAGCCAATGATTTTTTTCC										66733				Graham and Olmstead 2000
ccSSR-21 F	F	trnR	22	CCACCCCGTCTCSACTGGATCT	109977	108302		98892	0	107360	110274				0	102740	0	Chung and Staub 2003
atpA-r1	R	atpA	24	CCCTTTTGAAAGAAGCTATTCAGG	10459				11356	10325					56175	38035	72813	this publication
rps4-5'	R	rps4	21	ATGTCSCGTTAYCGAGGACCT	48141													Souza-Chies et al. 1997
ccSSR-20 F	F	ndhD	24	CCGCARATATTGGAAAAACWACAA	118974	117116												Chung and Staub 2003
ccmp7-f	F	-	20	CAACATATACCACTGTCAAG	57284						56940		53511					Weising & Gardner 1999
ccmp8-r	R	-	22	TTCTTTCTTATTTCGCAGTGAA	71612	80260			0	0	71869				75073	38304	0	Weising & Gardner 1999
ccmp9-f	F	-	20	GGATTTGTACATATAGGACA	74011	71312			76245	71272	74245				0		0	Weising & Gardner 1999
matK-7Br	R	matK-intron trnK	18	GTATTAGGGCATCCCATT	2500	2427			2596	0	2439		2154		0		121533	Hilu & Liang 1997
CLPP Goulding	F		17	AAGATCCGCCCGATTTG	73995						74229							Goulding et al. 1996
ycf4-r2	R	ycf4=ORF184	23	AGACCCCGTTATAAGWTCTATCC	62685	59819				59949	62352							this publication
ccSSR-16 R	R	trnL	19	CCTGGCCCAACCCTAGACA	105083	103355		93872	108239	102410	105402		100292		109122	97726	0	Chung and Staub 2003
clpP1-f	F	clpP exon1	25	YCCAADHYGMWYYWTCHTCTCCRGG	74447
clpP1-r	R	clpP exon1	24	CCYGGAGADGASRRSDCRDHTTGG	74471
clpP-5'ex2r	R	-	20	TCYTCWATACTAAGATATAC	74110										64483			Downie
clpP-f	F		20	ATAAWAAGAACTAGCAGGTT	72665			67890	61857	0	72922	67343	84084	30009	0	69806	0	Grivet et al. 2001
clpP-r	R		20	AACCTGCTAGTTCTTWTTAT	72684			67909	61876	0	72941	67362	84070	29990	0	69825	0	Grivet et al. 2001
ccSSR-13 R	R	rpl22	24	TAGTCATTAGTAAAGCCGARGTSA	86127	83714			88430	83345	86374		82219		88877		0	Chung and Staub 2003
ccmp9-r	R	-	21	CTCAACTCTAAGAAATACTTG	74108				0	0					0	17002	0	Weising & Gardner 1999
trnHf	F	trnH	20	ACGGGAATTGAACCCGCGCA	14	12	12	81116	14	9	15	29661	9	50021	16	82866	124019	Demesure et al. 1995
ccSSR-23 R	R	trnH	19	TCAATTCCCGTCGTTCGCC	24	22	22	81106	24	84131	25	29651	19	50011	26	82856	124009	Chung and Staub 2003
trnH(GUG) Tate	F	trnH	23	CGCGCATGGTGGATTCACAATCC	28	30	26	81102	28	84127	29		23	50007	0	82852	124005	Tate and Simpson, 2003
trnHM	R	trnH	20	GTGAATCCACCAYGCGCGGG	45		43	81085	45	40	46			49990	0	82835	123988	this publication
trnH(GUG) Saltonstall	F	trnH	20	ACTGCCTTGATCCACTTGGC	51	48	49	81079	51	84104	52	29624	46		53	82829	123982	Saltonstall 2001
trnH(GUG) Hamilton	F	trnH	20	ACTGCCTTGATCCACTTGGC	51	48	49	81079	51	46	52	29624	46		53	82829	123982	Hamilton 1999
NTCP40-r	R		19	GATGTAGCCAAGTGGATCA	76	73	74	81054	76	84079	77	29599	71	49959	78	82804	123957	Bryan et al. 1999
TRNH Goulding	R		20	CGGATGTAGCCAAGTGGATC	78	75	76	81052	78	84077	79	29597	73	49957	80	82802	123955	Goulding et al. 1996
psbA Hamilton	R	psbA	21	CGAAGCTCCATCTACAAATGG	558	403	342	425	613	488	518		240		391		0	Hamilton 1999
psbA-5'	F	psbA	20	TACGTTCRTGCATAACTTCC	593	442	377		648	0	553	29370	276	65723	426		123493	Tsumura et al. 1995
psbA Saltonstall	R	psbA	20	CGTAATGCTCACAACTTCCC	596	445	380	144	651	526	556	29367	279	65720	0	151	123490	Saltonstall 2001
psbA Sang	R	psbA	22	GTTATGCATGAACGTAATGCTC	608	457	392	156	114346	538	568	29355	291	65708	0	163	123478	Sang et al., 1997
psbAr1	R	psbA	24	GTAGTAGGTATCTGGTTTACCGCT	758	607	542		813	688	718		441	139	591	72663	123328	this publication
psbAr2	R	psbA	24	CTTCTTCCTAGCTGCTTGGCCTGT	780		563	328	835	710	740		463	161	613	335	123306	this publication
psbAf1	F	psbA	23	AACCATTCATCAACGGATGCCGC	1279	1128	1063		1334	1209	1239	28684		723	1112	834	122807	this publication
psbAf2	F	psbA	20	GTAGGAATAATGGCACCGGA	1342	1191	1126	890	1397	1272	1302	28621	1025		1175	897	122744	this publication
psbA59R	F	psbA	24	AACCATCCAATGTAAAGACGGTTT	1498	1347	1282	1046	1553	1428	1458	28465	1181	879	1331	1053	122588	M. Nepokroeff, University of South Dakota, personal communication - Shaw et al 2005
psbA-3'	R	psbA	20	CTAGCACTGAAAACCGTCTT	1531	1380	1315	1079	1584	0	1491	28432	1214	912	1362	1084	122557	Tsumura et al. 1995
trnK1f	F	trnK exon2	20	GGGTTGCCCGGGACTCGAAC	1811	1718	1682	1374	1920	1717	1771	28221	1490	1507	1580	1387	122177	Demesure et al. 1995
trnK-20	F	trnK exon	23	TCGAACCCGGAACTAGTCGGATG	1825	1732	1696	1388	1934	1731	1785	28207		1521	1594	1401	122163	Wolfe et al. 1997
trnK F Tsumura	F	trnK ex1	20	AACCCGGAACTAGTCGGATG	1828	1735	1699	1391	1937	1734	1788	28204	4044		1597	1404	122160	Tsumura et al. 1995
matK-1	F	trnK exon	19	AACTAGTCGGATGGAGTAG	1835	1742	1706	1398	1944	1741	1795		1513	1531	1604	1411	122153	Johnson and Soltis, 1994
trnK1r	R	trnK exon2	20	CCGACTAGTTCCGGGTTCGA	1844	1751	1715	1407	1953	1750	1804	28188		1540	1613	1420	122144	Demesure et al. 1995
matK-8F	R		24	TCGACTTTCTTGTGCTAGAACTTT	2351		2203	1896	2447	0	2290	27854	2005		2095	1908	0	Steele and Vilgalys, 1994
ALS-11F			19	ATCTTTCGCATTATTATAG			2267						2069	104588				M. Nepokroeff, University of South Dakota, personal communication - Shaw et al 2005
matK-AR	F		16	CTGTTGATACATTCGA	3452		3307	3000	3536	3334	3391		3103	87998	3190		120587	Kazempour Osaloo et al., 1999
matK-5			20	TGTCATAACCTGCATTTTCC			3360		3589					262				Panero and Crozier, 2003
matKf1	F	matK-intron trnK	21	ATACTCCTGAAAGATAAGTGG	3578		3427	3123	77650	3464	3517		3220		0		0	this publication
ccSSR-01 F	F	trnK	24	TCAAATGATACATAGTGCGATACA	3702	3624	3561		3793	3593	3640		3355		3441	92831	120341	Chung and Staub 2003
NTCP3-r	F		20	TGATACATAGTGCGATACAG	3707	3629	3566		3798	3598	3645		3360		3446	3270	120336	Bryan et al. 1999
ccSSR-01 R	R	trnK	23	AATAAAGGATTTCTAACCATCTT	3875	3792	3746		64861	126035	3832		3520		3611	21001	120158	Chung and Staub 2003
matK-5-PSI-R	F		20	CCGCATCAGGCACTAATCTA	4026	3958	3905	3587	0	3896	3983				0	3598	0	Shaw et al 2005
trnK Provan R	R	trnK	23	GACGTTAAAAATAGATTAGTGCC	4056	3988	3935	3617	38557	3926	4013		0		3790	3628	0	Provan et al. 2004
trnK2f	F	trnK exon1	24	TAAAAGCCGAGTACTCTACCGTTG	4372	4312	4274	3896	4510	4252	4325	26075	4020	4043	4085		119665	Dumolin-Lapegue et al. 1997
trnK2r	R	trnK exon1	24	CAACGGTAGAGTACTCGGCTTTTA	4395	4335	4297	3911	4533	4275	4348	26052	4043	4062	4108		119642	Demesure et al. 1995
trnK R Tsumura	R	trnK ex2	20	TCAAYGGTAGAGTACTCGGC	4396	4336	4298	3920	4534	4276	4349	26051	4044	4069	4109		119641	Tsumura et al. 1995
trnK-19	R	trnK exon	19	CTCAAyGGTAGAGTACTCG	4397	4337	4299	3921	4535	4277	4350	26050	4045	4068	4110		119640	Wolfe et al. 1997
matK-6	R	trnK exon	19	TGGGTTGCTAACTCAATGG	4408	4348	4310	3932	4546	4288	4361	26039	4056		4121	3947	119629	Johnson and Soltis, 1994
trnQf	F	trnQ	20	GGGACGGAAGGATTCGAACC	7418	6618	5588	6618	7623	0	7362	23873	6214	6605	59897	6775	69425	Dumolin-Lapegue et al. 1997
trnQ Saltonstall	R	trnQ	19	GTTCGAATCCTTYCGTCCC	7436	6636	5606	6636	7641	6909	7380	23855	6232	6623	59879	6793	69443	Saltonstall 2001
NTCP6-f	F	trnQ	18	GGTTCGAATCCTTCCGTC	7437	6637	5607	6637	7642	6910	7381	23854	6233	6624	59878	6794	69444	Bryan et al. 1999
trnQ Hahn	R	trnQ	27	TCGGAGGTTCGAATCCTTCCGTCCCAG	7442	6642	5612	6642	7647	6915	7386	23849	6238	6629	59873	6799	69449	Hahn
trnQr	R	trnQ	24	CTATTCGGAGGTTCGAATCCTTCC	7446	6646	5616	6646	7651	6919	7390	23845	6242	6632	59869	6803	69453	Dumolin-Lapegue et al. 1997
psbK-P1	F	psbK-ORF98	26	GCCTTTGTTTGGCAAGCTGCTGTAAG	7985	7167	6165	7183	8199	7461	7927		6749	7173	59322	7349	70258	this publication
psbI Provan R	R	psbI	22	GAAACAAAGAATATCACTACTG	8447	7632	6664	7657	8669	7980	8367		7236		58871	7824	70760	Provan et al. 2004
ccSSR-02 F	F	trnQ	21	AATCCTGGACGTGAAGAATAA	8488	7673	6705		8710	8021	8408	23017	7277		58830		70801	Chung and Staub 2003
trnS-PP		trnS	20	GAGAGAGAGGGATTCGAACC	8634	7787	6878	7831	38663	8160	8566	22977	7483	7894	29797	11671	98728	Demesure et al. 1995
trnS(GCU) Shaw		trnS	23	AGATAGGGATTCGAACCCTCGGT	8637	7790	6881	7834	8918	8167	8569	22974	7486	7897	19695	8021	70994	Shaw et al. 2005
ccSSR-02 R	R	trnS	20	AATCCCTCTCTTTCCGTTGA	8647	7800	6891	7844	8924	45774	8579	22964	7496	7907	58549	46861	71000	Chung and Staub 2003
NTCP7-r	R	trnS	18	CGAATCCCTCTCTTTCCG	8649	7802	6893	7846	8926	45772	8581	22962	7498	7909	58547	8029	71002	Bryan et al. 1999
trnS-MM	R	trnS	20	GGTTCGAATCCCTCTCTCTC	8653	7806	6897	7850	38682	8179	8585	22958	7502	7913	29778	11690	98747	Demesure et al. 1995
trnS1-PPP		trnS	20	CGAGGGTTCGAATCCCTCTC	8657	7810	6901	7854	8934	8183	8589		7506	7917	19711	8037	71010	Demesure et al. 2005
trnS-SC-F	F	trnS	20	TACCGAGGGTTCGAATC	8660	7813	6904	7857	8937	8186	8592	22951	7509	7920	19714	8040	71013	Souza-Chies et al. 1997
trnS(GGA) Shaw 2		trnS	22	TTACCGAGGGTTCGAATCCCTC	8661	7814	6905	7858	49023	0	8593	48903	7510	7921	19715	46847	108152	Shaw et al. 2005
ccmp2r	R	trnS(GCU)	20	ATC GTA CCG AGG GTT CGA AT	8664	7817	6908	7861	8941	8190	8596	22947	7513	7924	58532	8044	71017	Weising & Gardner 1999
trnS Doyle	F	trnS(GCU)	19	TACAACGGATTAGCAATCC	8672	7825	6916	7869	8949	8198	8604	22939	7521	7932	58529	8052	71024	Doyle et al. 1992
trnS0f	F	trnS(GCU)	19	CGCCGCTTTAGTCCACTCA	8690	7843	6934	7887	8967	8216	8622				58511	8070	71042	Grivet et al. 2001
trnS(GCU) Hamilton	F	trnS(GCU)	20	GCCGCTTTAGTCCACTCAGC	8691	7844	6935	7888	8968	8217	8623		7540		58510	8071	71043	Hamilton 1999
trnS1-MMM		trnS	22	AACCACTCGGCCATCTCTCCTA	8700	7853	6944	7897	48985	36042	8632		7549		19753	46809	108113	Demesure et al 1995
trnS0r	R	trnS(GCU)	21	GGGAGAGATGGCTGAGTGGAC	8720	7873	6964	7917	8997	36062	8652	22892	7569	7980	58481	8100	71072	Grivet et al. 2001
5'trnG2G		trnG(UCC) exon2	23	GCGGGTATAGTTTAGTGGTAAAA	9499	8646	7710	13752	9812	9171	9281	22047	8156	8845	57601	14013	71449	Shaw et al. 2005
trnG2-f	F	trnG(UCC) exon2	26	GTTTAGTGGTAAAAGTGTGATTCGTT	9508	8655	7719	13743	9821	9180	9290	22038	8165	8854	57592	14004	71458	this publication
trnG-UCC 5'	R	trnG(UCC) exon2	19	TTACCACTAAACTATACCC	9519	8666	7730	13732	9832	9191	9301	22027	8176	8865	57581	13993	71469	Doyle et al. 1992
trnG2-r	R	trnG(UCC) exon2	21	TTACCACTAAACTATACCCGC	9519	8666	7730	13732	9832	9191	9301	22027	8176	8865	57581	13993	71469	this publication
5'trnG2S	R	trnG(UCC) exon2	23	TTTTACCACTAAACTATACCCGC	9521	8668	7732	13730	9834	9193	9303	22025	8178	8867	57579	13991	71471	Shaw et al. 2005
trnG(UCC) Hamilton	R	trnG(UCC) exon2	22	GAACGAATCACACTTTTACCAC	9534	8681	7745	13717	9847	9206	9316	22012	8191	8880	57566	13978	71484	Hamilton 1999
NTCP8-f	F		20	ATATTGTTTTAGCTCGGTGG	9895	9053	8114		10237	0	9677		8562		57136	13360	0	Bryan et al. 1999
ccSSR-03 F	F	trnG	22	CCAAAAGCTGACATAGATGTTA	10041	9212	8270		10400	9733	9824	21578	8713		56964	13414	72006	Chung and Staub 2003
NTCP8-r	R	trnG(UCC) intron	18	TCATTCGGCTCCTTTATG	10145	9308	8364	13118	10510	9887	9926	21499	8819	9547	56849		0	Bryan et al. 1999
ccSSR-03 R	R	trnG	20	TTTCATTCGGCTCCTTTATG	10147	9310	8366	13116	10512	9889	9928	21497	8821	9549	56847	13358	0	Chung and Staub 2003
ccmp3r	R	trnG(UCC) intron	20	GTTTCATTCGGCTCCTTTAT	10148	9311	8367	13115	10513	9890	9929	21496	8822	9550	56846	13357	0	Weising & Gardner 1999
NTCP9-f	F		18	CTTCCAAGCTAACGATGC	10220	9391	8439	13043	10585	9962	10001	21424	8894	9616	56772	13285	72162	Bryan et al. 1999
trnG1f	F	trnG(UCC) exon1	20	CGGGTTCGATTCCCGCTACC	10237	9408	8456	13026	10602	9979	10018	42082	8911	9633	56755	13268	72179	this publication
trnG1-r	R	trnG(UCC) exon2	22	CCGCATCGTTAGCTTGGAAGGC	10239	9410	8458	13024	10604	9981	10020	21405	8913	9635	56753	13266	72181	this publication
trnG(UCC)-3'	F	trnG(UCC) exon1	20	GAACCCGCATCGTTAGCTTG	10243	9414	8462	13020	10608	9985	10024	21401	8917	9639	56749	13262	72185	Doyle et al. 1992
3'trnG(UUC)	R	trnG(UCC) exon1	23	GTAGCGGGAATCGAACCCGCATC	10255	9426	8474	13008	10620	9997	10036	42100	8929	9651	56737	13250	72197	Shaw et al. 2005
trnR-f1	F	trnR	21	GTCTAATGGATAGGACAGAGG	10439	9599	8715	35928	10889	10106	10210	21312	9051	9889	56546	38290	72485	this publication
trnR Doyle	R	trnR	21	GTCCTATCCATTAGACAATGG	10454	9614	8730	35913	10904	10121	10225		9066	9904	56531	38275	72500	Doyle et al. 1992
NTCP9-r	R	trnR	18	CTGTCCTATCCATTAGACAATG	10456	9615	8732	35911	10906	10123	10227	21295	9068	9906	56529	38273	72502	Bryan et al. 1999
trnR-f2	F	trnR	25	GGTATAGGTTCAAATCCTATTGGAC	10474	9634	8750	35893	10924	10141	10245	21277	9086	9924	56511	38255	72520	this publication
trnR-f	F	trnR	25	GGTATAGGTTCAAATCCTATTGGAC	10474	9634	8750	35893	10924	10141	10245	21277	9086	9924	56511	38255	72520	Grivet et al. 2001
ccSSR-04 F	F	trnR	23	AGGTTCAAATCCTATTGGACGCA	10479	9639	8755	35888	10929	10146	10250	21272	9091	9929	56506	38250	72525	Chung and Staub 2003
trnRr	R	trnR	22	ATTGCGTCCAATAGGATTTGAA	10503	9663	8779	35864	10953	10170	10274		9115	9953	56482	38226	72549	Dumolin-Lapegue et al. 1997
trnTG Saltonstall	F	trnT	22	GAACGAATCACACTTTTACCAC	9534	8681	8879	13717	9847	9206	9316	22012	8191	8880	57566	13978	71484	Saltonstall 2001
ccSSR-04 R	R	atpA	24	TTTTGAAAGAAGCTATTCARGAAC	10683	9996	8978	35675	11353	10322	10451		9239		0	38038	72810	Chung and Staub 2003
atpA-P3MD	R	atpA	30	TCAWATAAAAGCYATGAAAMARGTAGCTGG	10686	9999	8981	35672			10454		9242					this publication
atpA-f2	F	atpA	25	CGGAGATACCCACATTAATAGCAGG	11059	10372	9354	35299	11734	10703	10827	44495	9615	10495	0	37657	73191	this publication
atpA-f3	F	atpA	23	TCATCAAGACCGTGAATACGAGC	12009	11322	10304		12679	11648	11777		10565	11445	54852		74136	this publication
atpA-f4	F	atpA	23	GACCGTGAATACGAGCAATGCCG	12016		10311		12686	11655	11784		10572	11452	54845	36705	74143	this publication
atpA-r2	R	atpA	25	GGCATTGCTCGTATTCACGGTCTTG	12037		10332		12707	11676	11805		10593	11473	54824	36684	74164	this publication
atpF2-f1	F	atpF exon2	25	CGCAGTTCTTCTGAATTTCGAATAG	12546	11872	10844	33780	13220	12198	12314		11113		54318	36139	74710	this publication
NTCP10-r	R		21	AATATTCGGAGGACTCTTCTG	12812	12173	11125		13511	0	12590		11390		54024		74967	Bryan et al. 1999
NTCP10-f	F		18	TGCTGAATCGACGACCTA	12931	99665	11231		13638	12582	12706		33293		0	35641	0	Bryan et al. 1999
ccmp4-F	R	-	20	AATGCTGAATCGAYGACCTA	12943		11233		13640	12584	12708				0		0	Weising & Gardner 1999
atpF1-f1	F	atpF exon1	20	CTCGCACACACTCCCTTTCC	13301	12647	11629	32892	14039	12976	13089	18617	11938	12821	53499	35248	75451	this publication
atpF1-r1	R	atpF exon1	21	AAAGGGAGTGTGTGCGAGTTG	13318	12664	11646	32875	14056	12993	13106	18602	11955	12838	53482	35231	75468	this publication
atpH-P	F	atpH	20	CCAGCAGCAATAACGGAAGC	14059	13467	12426	32079	14933	13829	13865	18054	12690	13494	52646	34421	0	Grivet et al. 2001
atpHr	R	atpH	23	GCCGCTTCCGTTATTGCTGCTGG	14081	13489	12448	32057	14955	13851	13887	18035	12712	13516	52624	34399	0	Grivet et al. 2001
atpI Provan F	F	atpI	21	TGGTTGATTGTATCCTTAACC	14150		12517	31988	0	13918	13956		12789		0	34329	0	Provan et al. 2004
atpI-f	F	atpI	22	GATGRCCCTCCATGGATTCACC	15262		13481	31239	16090	14803	15044			14231	51583	33558	77428	Grivet et al. 2001
atpI-M	R	atpI	20	ATAGGTGAATCCATGGAGGG	15286		13505	31215	16114	14827	15068			14255	51559	33534	77452	Grivet et al. 2001
ccSSR-05 F	F	rps2	23	TCTGATAAAAAACGAGCAGTTCT	16771	15557	14972	29706	17583	16319	16553		14915	15801	0	32024	78928	Chung and Staub 2003
rps2-r	R	rps2	24	CTCGTTTTTTATCAGAAGCTTGTG	16786	15572	14987	29691	17598	16334	16568	69909	14930	15816	0	32009	78943	Graham 1994
ccmp5-F	F	rps2	24	TGTTCCAATATCTTCTTGTCATTT	16916	15702	15117	29561	17728	16464	16698		15060	15946	49940	31879	79073	Weising & Gardner 1999
ccmp5-R	R	-	21	AGGTTCCATCGGAACAATTAT	17036	15787	15226	29409	17835	16546	16813				102229	31737	79179	Weising & Gardner 1999
ccSSR-05 R	R	rpoC2	21	GAGAAGGTTCCATCGGAACAA	17040	15791	15230	29405	17839	16550	16817		15166		102225	31733	79183	Chung and Staub 2003
rpoC2-rc2F	R	rpoC2	22	TGAGAGATATTTTGTTCCACCA	17267	16011	15542	29165	18090	16769	17044	16294	15415	28212	49597	31459	0	Graham 1994
rpoC2-f1	F	rpoC2	22	CGAGCAGTTTCTTGRAAACTCGC	17447	16200	15722	28985	18272	16954	17224		15595	16450	49424	31277	79584	Grivet et al. 2001
rpoC1 Tsumura	R	rpoC1	20	GCAGTTTCTTGAAAACTCGC	17450	16203	15725	28982	18275	16957	17227	15670	15598	16453	49421	31274	79587	Tsumura et al. 1996
rpoC2-r1	R	rpoC2	23	GCGAGTTTTCAAGAAACTGCTCG	17469	16222	15744	28963	18294	16976	17246	15651	15617	16472	49402	31255	79606	Grivet et al. 2001
rpoC2-f2	F	rpoC2	22	GTGGCCAAATAAGGCTTAGCTG	18002		16277	28430	18827	17509	17779		16150	17005	48869	30722	0	this publication
rpoC2-f3	F	rpoC2	27	CCAATTTAATACTAAACAAGTCCGAAC	18814	17546	17104		19636	0	18582		16944		117572	12226	80945	this publication
rpoC2-r3	R	rpoC2	21	TATTCAATTAGTTCGGACTTG	18850	17582	17140		19672	18336	18618		16980		48030		80981	this publication
NTCP13-f	F		19	TTTCCTGTTCCTGGTGGTA	19094		17384		19916	0	18862				47786		0	Bryan et al. 1999
NTCP13-r	R		22	TTGGGGTAGATACACAAATCAC	19271		17545				19039							Bryan et al. 1999
rpoC2-f4	F	rpoC2	23	GATAGACATCGGTACTCCAGTGC	19965	18697	18246	26107	0	19454	19733		18065	18443	46909	28363	82096	this publication
rpoC2-bf	F	rpoC2	21	TAGACATCGGTACTCCAGTGC	19967	18699	18248	26105	0	19456	19735		18067	18445	46907	28361	82098	Liston 1992
rpoC2-r4	R	rpoC2	21	GGAGAAATGCACTGGAGTACC	19995	18727	18276	26077	20820	19484	19763		18095	18473	46879	28333	0	this publication
rpoC2-f5	F	rpoC2	25	CCTTGWGGATCYGMCATTAATCCTC	20858	19596	19139	25199	21683	0	20626	12283	18958	19342	46016		82989	Grivet et al. 2001
rpoC2-r5	R	rpoC2	22	GAGGATTAATGKCRGATCCWCAAGG	20882	19620	19163	25175	21707	0	20650	12259	18982	19366	45992		83013	Grivet et al. 2001
rpoC2-f6	F	rpoC2	23	TTTCTACCGCGTGTACATTCCCA	21045	19783	19326	25012	21870	20531	20813		19145	19529	45829	27268	83176	this publication
rpoC2-r6	R	rpoC2	22	TCATTATGGGAATGTACACGCG	21073	19811	19354		21898	20559	20841		19173	19557	45801		83204	this publication
rpoC1-r2	R	rpoC1 exon2	23	ATGGCTGTTCATGTACCTTTATC	22052	20811	20359	23961	22899	21560	21820	11165	20142	20510	44829	26215	84215	this publication
rpoC1-r3	R	rpoC1 exon2	23	CGTTCTGTCATTGTCGTGGGTCC	22394		20701	23619	23241	21902			20484		44487		15473	this publication
rpoC1-f3	F	rpoC1 exon2	25	TATCAAGAAGTGTATCCACGGCTTC	22523	21282	20830	23490	23370	22031	22291		20613		44358	25744	84686	this publication
rpoC1-r4	R	rpoC1 exon2	22	CAAGAAGCCGTGGATACACTTC	22550	21309	20857	23463	23397	22058	22318		20640		44331	25717	84713	this publication
rpoC1-f4	F	rpoC1 exon2	23	CTCAACTCAGGAGGAAGAACTGG	22705	21464	21012	23299	23552	22213	22473		20795	21169	44176	25562	84868	this publication
rpoC1-r5	R	rpoC1 exon2	23	TGTCTATTACCWGTTCTTCCTCC	22736	21495	21043	23277	23583	22244	22504		20826	21191	44145	25531	84899	Grivet et al. 2001
rpoC1 exon 2	F	rpoC1 exon2	20	ATTTCATATTCGAAYAANCC	23032		21339		23879	22540			21122	4621	43849	29204	0	Downie, Katz-Downie, and Cho, 1996
rpoC1-r6	R	rpoC1 exon2	21	ATTTTTCTTTTGCTAGGCCCA	23104	21863	21411	22909	23951	22612	22872				43777	25163	85279	this publication
rpoC1-f	F	rpoC1 exon1	23	GCACAAATTCCRCTTTTTATRGG	24064		22412		24910	0	23831	9295	22172		42815	24941	0	Dumolin-Lapegue et al. 1997
rpoC1-br(Liston)	R	rpoC1 exon1	20	AAGCGGAATTTGTGCTTGTG	24078		22426	22673	24924	0	23845	9281	22186		42801	24927	86301	Liston 1992
rpoB-f(1)	F	rpoB	20	CTAAGGGGTTGTTGTGTAAC	24588	23400	22936	22152	25434	24117	24355	8766	22695	23023	42277		86811	Tsumura et al. 1996
rpoB-r1	R	rpoB	23	GTTACACAACAACCCCTTAGAGG	24607	23419	22955	22133	25453	24136	24374	8748	22714	23042	42258		86830	Grivet et al. 2001
rpoB-f2	F	rpoB	23	TGCTTGACGTTGCATATTAGAAC	25856	24668	24204	20893	26702	0	25623	7499	23963	24291	41006	23147	88079	this publication
rpoB-r(2)	R	rpoB	20	AATATGCAACGTCAAGCAGT	25873	24685	24221		26719	25402	25640	7482	23980	24308	40989		88096	Tsumura et al. 1996
ccSSR-06 F	F	rpoB	22	CGACCAATCCTTCCTAATTCAC	26724	25542	25072	19995	27576	26256	26491		24831		40138	22249	88398	Chung and Staub 2003
ccSSR-06 R	R	rpoB	22	AGAAAAGMAAGGATATGGGCTC	27022		25370	19697	27874	26554	26789		25129	25469	39840	21951	89245	Chung and Staub 2003
rpoB-r3	R	rpoB	20	AATCAGATACARTTTGAAGG	27466	26284	25814		28318	0	27233		25573		39393		0	this publication
trnCF Saltonstall	F	trnC	20	GRTAAAGGATTTGCAGTCCC	28838	27418	27123	18084	29656	28131	28631	5675	26763	26427	38084	20150	90851	Saltonstall 2001
trnC-f	F	trnC	20	CCAGTTCAAATCTGGGTGTC	28841	27420	27125	18082	29658	0	28634	5673	26765	67748	38082	20148	90853	Demesure et al. 1995
ycf6F Shaw	F	ycf6	26	ATGGATATAGTAAGTCTYGCTTGGGC	29535	28089	27541	17645	30570	0	29339		28370		37144	19170	91799	Shaw et al. 2005
ORF29R Saltonstall	R	orf29	22	ATATAGTAAGTCTCRCTTGGGC	29539	28093	27545	17641	30574	0	29343				0	19166	91803	Saltonstall 2001
ycf6 f	F	ycf6	18	CTTGGGCTGCTTTAATGG	29554	28108	27560	17626	30589	29056	29358	5238	27304	26797	37125	19151	0	this publication
CD-D Poplar		ycf6	20	TTGGGCTGCTTTAATGGTAG	29555	28110	27561	17625	30590	29057	29359	5237	27305	26798	37124	19150	91819	Krystufek 2000
ycf6R Shaw	R	ycf6	26	GCCCAAGCRAGACTTACTATATCCAT	29560	28114	27566	17620	30595	0	29364				37119	19145	91824	Shaw et al. 2005
ycf6 r1	R	ycf6	18	CATTAAAGCAGCCCAAGC	29570	28124	27576	17610	30605	29072	29374	5222	27320	26813	37109	19135	0	this publication
ycf6 r2	R	ycf6	20	TACCATTAAAGCAGCCCAAG	29573	28127	27579	17607	30608	29075	29377	5219	27323	26816	37106	19132	0	this publication
psbM-f1	F	psbM	23	AATAGTGCAGTAGCAATAAATGC	30821	28771	28996	16725	31686	30173	30580	4041	28330	27830	36044	18215	92850	this publication
psbMF Shaw	F	psbM	30	AGCAATAAATGCRAGAATATTTACTTCCAT	30832	28782	29007	16714	31694	30181	30591	4030	28341	27841	36036	18207	0	Shaw et al. 2005
psbM-f2	F	psbM	24	ATAAATGCAAGAATATTTACTTCC	30836	28786	29011		31698	30185	30595		28345	27845	36032	18203	42674	this publication
psBM-r1	R	psbM	23	GTAAATATTCTTGCATTTATTGC	30855	28805	29030	16694	31717	30204	30614	4007	28364	27864	36013	18184	42655	this publication
psbMR Shaw	R	psbM	30	ATGGAAGTAAATATTCTYGCATTTATTGCT	30861	28811	29036	16685	31723	30210	30620	4001		27870	36007	18178	0	Shaw et al. 2005
trnD-P	F	trnD	20	ACCAATTGAACTACAATCCC	31988	29855	30324	16250	32883	30788	31765	36465	29159		34871	17072	93341	Demesure et al. 1995
trnD-M	R	trnD	20	GGGATTGTAGTTCAATTGGT	32007	29874	30343	16231	32902	30807	31784	36484	29178		34852	17053	93360	Demesure et al. 1995
trnY(GUA) Shaw	F	trnY	19	CCGAGCTGGATTTGAACCA	32120	30327	30812	15863	33351	31148	31897	36566	29587	28734	34369	16700	93753	Shaw et al. 2005
trnD+420 f	F	trnY	20	AACCAGCGTAGACATATTGC	32134	30341	30826	15849	33365	31162	31911		29601	28748	34355	16686	93767	Bill Hahn (pers. comm.)
trnE Doyle	F	trnE	20	GCCTCCTTGAAAGAGAGATG	32287	30494	30979	15694	33518	31320	32064	36743	29759	28896	34201	16531	93921	Doyle et al. 1992
trnE Saltonstall	R	trnE	21	CTCCTTGAAAGAGAGATGTCC	32289	30496	30981	15692	33520	31322	32066	36745	29761	28898	34199	16529	93923	Saltonstall 2001
trnE R	R	trnE	20	CATCTCTCTTTCAAGGAGGC	32306	30513	30998	15675	33537	31339	32083	36762	29778	28915	34182	16512	93940	this publication
trnE(UUC) Shaw	R	trnE	22	AGGACATCTCTCTTTCAAGGAG	32310	30517	31002	15671	33541	31343	32087	36766	29782	28919	34178	16508	93944	Shaw et al. 2005
NTCP16-r	R		21	TGAAATTGTCAATATAATCGA	32381	30588	31073	15575	33622	31414	32158		29852		0	55751	94019	Bryan et al. 1999
trnT-f	F	trnT	20	GCCCTTTTAACTCAGTGGTA	33180	31369	31264	15060	34472	31882	32977	38367	30262	50236	33928	15887	94578	Dumolin-Lapegue et al. 1997
trnT Saltonstall	F	trnT	21	ACTCAGTGGTAGAGTAATGCC	33189	31378	31273	15069	34481	31891	32986	38376	30271		33919	15896	94587	Saltonstall 2001
trnT-M(P*)	R	trnT	20	CTACCACTGAGTTAAAAGGG	33200	31389	31284	15080	34492	31902	32997	38387	30282	50216	33908	15907	94598	Demesure et al. 1995
trnTR Saltonstall	R	trnT	22	ATGACTTATGCCTTACCATGGC	33228	31417	31312	15108	34520	31930	33025		30310	50188	33880	15935	94626	Saltonstall 2001
trnM-r	R	trnM	21	TTGGATTTGAACCAAYGACTC	33242	31431	31326	15191	56145	53825	33039	95156	30322		11582	54083	114828
psbD 5' Tsumura	F	psbD	20	TATGACTATAGCCCTTGGTA	34469	32710	32774	8899	35991	33318	34224	38854	31506	82573	32441	9082	96074	Tsumura et al. 1995
psbD Doyle	R	psbD	19	TACCAAGGGCTATAGTCAT	34488	32729	32793	8918	36010	33337	34243	38873	31525	82556	32422	9101	96093	Doyle et al. 1992
psbD-40F	F	psbD	22	ATGACTGGTTACGRAGGGACCG	34528	32769	32833	8960	36050	33377	34283		31565		32382	9141	96133	Graham and Olmstead 2000
psbD-41R	R	psbD	22	ATTGASACCAACGAGTAAAATC	34791	33032	33096	9221	36313	33640	34546	39176	31828		32119	9404	4011	Graham and Olmstead 2000
psbD-44F	F	psbD	23	GGKGTTGCTTTTTCCAATAAACG	35244	33485	33549	9674	36766	34093	34999	39629	32281	81798	31666	9857	96849	Graham and Olmstead 2000
psbD-B44R	R	psbD	23	CGTTTATTGGAAAAAGCAACCCC	35266	33507	33571	9696	36788	34115	35021	39651	32303	81776	31644	9879	96871	Graham and Olmstead 2000
psbDC-45R	R	psbC, psbD	27	CCTCCTCAGGGAATATAAGRTTTTCAT	35505	33746	33810	9935	37027	34354	35260		32542	81537	31405	10118	97110	Graham and Olmstead 2000
psbD 3' Tsumura	R	psbD	20	TAGAACCTCCTCAGGGAAT	35510	33751	33815	9940	37032	34359	35265	39895	32547	81532	31400	10123	97115	Tsumura et al. 1995
psbCf	F	psbC	20	GGTCGTGACCAAGAAACCAC	35551	33792	33856	9981	37073	34400	35306	39936	32588	81491	31359	10164	97156	Demesure et al. 1995
psbC-46F	F	psbC	26	GGTTTYGCTTGGTGGGCYGGGAATGC	35572	33813	33877	10002	37094	34421	35327	39957	32609	81470	31338		97177	Graham and Olmstead 2000
psbC-47R	R	psbC	25	CATAACCRAAGAAKGGAAAAGATTC	35926	34167	34231	10356	37448	0	35681	40311	32963	81116	30984	10539	97531	Graham and Olmstead 2000
psbC-48F	R	psbC	26	TTAGGTATTCACYTAATYTTGTTAGG	35959		34264	10792	0	34808	35714	40344	33399		30951		97564	Graham and Olmstead 2000
psbC2-P	F	psbC	20	TTAACCAAACCCTTCGCATG	36235		34540	10665	37757	35084	35990			80807	2909	24047	0
psbC-49R	R	psbC	29	GTATTATTGAACCAGACAAAACAACAAGC	36362	34603	34667		37884	35211	36117	36117		80680	30548	10975	97967	Graham and Olmstead 2000
psbC-r	R	psbC	20	GAGCTTGAGAAGCTTCTGGT	36415	34656	34720	10845	37937	35264	36170		33452		30495	11028	98020	Dumolin-Lapegue et al. 1997
psbC-51R	R	psbC	25	GCTAACCAACTTCTAGGRGARACAT	36758	34999	35063	11188	38280	35607	36513	41143	35065		30152	11371	98363	Graham and Olmstead 2000
ccSSR-07 F	F	psbC	18	CGGGAAGGGCTCGKGCAG	36812	35053	35117		38334	0	36567		33849	80230	30098		0	Chung and Staub 2003
NTCP18-f	F		21	CTGTTCTTTCCATGACCCCTC	36872	35113	35177	11302	38394	35721	36627			80170	30038	11485	0	Bryan et al. 1999
trnS-P	F	trnS	20	GAGAGAGAGGGATTCGAACC	37142	35314	35443	11505	38663	8160	36893	41409	34190	51834	29797	11671	98728	Demesure et al. 1995
trnS(GCU) Shaw 3	F	trnS	23	AGATAGGGATTCGAACCCTCGGT	37144	35317	35446	11508	8914	8163	36896		34193	70445	19691	8017	70990	Shaw et al. 2005
ccSSR-07 R	R	trnS	24	GTTCGAATCCCTCTCTCTCCTTTT	37160	35332	35461	11523	38681	35989	36911	41427	34208	79932	29779	11689	98746	Chung and Staub 2003
trnS-M	R	trnS	20	GGTTCGAATCCCTCTCTCTC	37161	35333	35462	11524	38682	8179	36912	41428	34209	51815	29778	11690	98747	Demesure et al. 1995
trnS1-PP			20	CGAGGGTTCGAATCCCTCTC	37165	35337	35466	11528	8934	0	36916	48907	34213	51811	19711	8037	71010	Demesure et al. 1995
trnS-SC-FF			20	TACCGAGGGTTCGAATC	37168	35340	35469	11528	8937	8186	36919	48904	34217	51808	19714	8040	71013	Souza-Chies et al. 1997
trnS(GGA) Shaw 3			22	TTACCGAGGGTTCGAATCCCTC	37169	35341	35470	11532	49023	45760	36920		34217	51807	19715	46847	108152	Shaw et al. 2005
trnS1-MM			22	AACCACTCGGCCATCTCTCCTA	37212	35384	35511	11571	48985	36042	36964	22909	34261	70507	19753	46809	108113	Demesure et al. 1995
trnS0rr			21	GGGAGAGATGGCTGAGTGGAC	37232	35404	35531	11591	8997	8246	36984	41495	34281	51748	58481	8100	71072	Grivet et al. 2001
ORF62-P	F	ycf9	20	CTTGCTTTCCAATTGGCTGT	37600	35757	35913	11943	39108	0	37339	41653	34650	79571	29355	12023	0	Heinze 1998
ycf9-M	R	ycf9	22	CAAAMACAGCCAATTGGAAAGC	37624	35781	35937	11967	39132	0	37363	41677	34674		29331	12047	0	this publication
trnG Doyle	F	trnG	19	TTGCCAAGGAGAAGATGCG	38088	36520	36726	12361	40013	36937	37827	42065	35189	79129	28794	12539	99924	Doyle et al. 1992
trnG-P	F	trnG	19	GCCAAGGAGAAGATGCGGG	38090	36522	36728	12363	40015	36939	37829	42067	35191	79127	0	12541	99926	Heinze 1998
trnG1ff		trnG	20	CGGGTTCGATTCCCGCTACC	38105	36537	36743	36097	10602	9979	37844	21407	35206		56755	13268	72179	this publication
trnG-M	R	trnG	20	AACCCGCATCTTCTCCTTGG	38110	36542	36748	12383	40035	36959	37849		35211	79107	0	12561	99946	Heinze 1998
3'trnG(UUC) 2	R	trnG	23	GTAGCGGGAATCGAACCCGCATC	38123	36555	36760	36079	10620	9997	37862	21389	35224	79094	56737	13250	72197	Shaw et al. 2005
trnfM-f	F	trnfM	23	GAACCCGTGACCTCAAGGTTATG	38373	36721	36955	12856	40243	0	38121	42173	35437	78942	28470	13090	100084	Dumolin-Lapegue et al. 1997
trnfM Doyle	F	trnfM	20	TGACCTCAAGGTTATGAGCC	38380	36728	36962	12863	40250	37142	38128	42180	35444	78935	28554	13097	100091	Doyle et al. 1992
trnfM-M	R	trnfM	20	CATAACCTTGAGGTCACGGG	38395	36743	36977	12878	40265	37157	38143	42195	35459	78920	28448	13112	100106	Demesure et al. 1995
rps14-FOF	F	rps14	22	CATTTCACGAAGTATGTGTCCG	38624		37227	36354	40505	0	38372	42378	35691	78711	28188	38708	100356	Fofana et al. 1997
rps14 Doyle	R	rps14	20	CTATCCGGACACATACTTCG	38650		37248	36380	40531	37424	38398			78685	28162	38734	100382	Doyle et al. 1992
psaA-B1	R	psaA	18	TCTCCCTCTGAATCAAAC	38851		37449	36590	40732	0	38599		35918		27961	38944	0	Schaffner et al. 1995
rps14 (psaB2)	F	rps14	18	TCTCCCTCTGAATCAAAC	38851		37449	36590	40732	0	38599		35918		27961	38944	0	Schaffner et al. 1995
psaB-FOF	R	psaB	20	TGGCGTGGATATTGGCAGGA	39210	37581	37804	36974	41096	37999	38958	42930	36276	78103	27603	39325	100943	Fofana et al. 1997
psaB 11	R	psaB	18	GGCAGGGTAACGTTTCAC	39404	37775	37998		41290		39152							Schaffner et al. 1995
psaB 9	R	psaB	18	TGAAGATAATGTATTGGC	40000		38594	37764	41886	38789	39748		37066	77313	26813	40115	101733	Schaffner et al. 1995
psaA-f Tsumura	F	psaA	20	AAGAATGCCCATGTTGTGGC	41262	39633	39856	39026	43148	40051	41010	44983	38328	76052	25551	41380	102995	Tsumura et al. 1996
psaA Saltonstall	F	psaA	20	TCGAAATCGTGAGCATCAGC	43317	41688	41911	41081	45203	42106	43065	47038	40383	73997	23493	43435	105050	Saltonstall 2001
psaA-ycf3 PG1f	F	psaA	30	CATTCCTCGAACGAAGTTTTTACGGGATCC	43410	41781	42004		45296	0	43158		40476		23400		0	Huang & Shi 2002
psaA-f	F	psaA	22	ACTTCTGGTTCCGGCGAACGAA	43458	41829	42052	41222	45344	42247	43206	47179	40524	73847	23352	43576	105215	Demesure et al. 1995
psaA-r Tsumura	R	psaA	20	TTCGTTCGCCGGAACCAGAA	43479	41850	42073	41243	45365	42268	43227	47200	40545	73826	23331	43597	105236	Tsumura et al. 1996
psaA-r	R	psaA	23	ATTCGTTCGCCGGAACCAGAAGT	43480	41851	42074	41244	45366	42269	43228	47201	40546	73825	23330	43598	105237	Dumolin-Lapegue et al. 1997
trnD(GUC)R Shaw	F	trnD	20	GGGATTGTAGYTCAATTGGT	46998		42277	33834			46666			87997				modified from Demesure et al., 1995, by Shaw et al. 2005
psaA-ycf3 PG2r	R	ycf3 exon3	30	TCCCGGTAATTATATTGAAGCGCATAATTG	44296	42641	42755		46204	42951	44081	47542	41198		22584	44275	105953	Huang & Shi 2002
ORF170 Saltonstall	R	orf170	19	TCTCAAGTACGGTTCTAGG	44437	42782	42896	42050	46345	43092	44222		41349	72994	22442	44412	106095	Saltonstall 2001
ccSSR-08 F	F	ycf3	24	TTGATCTTTACGGTGCTTCCTCTA	44933	43292	43405	42504	46783	43542	44703		41832		21957	44873	106540	Chung and Staub 2003
NTCP19-f	F		21	AATCGTTGTTTTAGACGATGC	45063		43528				44833					44996		Bryan et al. 1999
ccmp6-f	F	-	20	CGATGCATATGTAGAAAGCC	45078	43434	43544		46925	43680	44848			72427	21815	45010	106686	Weising & Gardner 1999
ccmp6-r	R	ycf3 exon2	20	CATTACGTGCGACTATCTCC	45180	43529	43644	42744	47039	43780	44945		42065	72346	21705	45108	106799	Weising & Gardner 1999
ccSSR-08 R	R	ycf3	21	TCATTACGTGCGACTATCTCC	45181	43530	43645	42745	47040	43781	44946		42066	72345	21704	45109	106800	Chung and Staub 2003
NTCP19-r	R		21	GAAACCCATTCTTACCACAAG	45227		43691	42791		43827	44992		42112	72299				Bryan et al. 1999
trnT2 Saltonstall	F	trnT	20	CTGTAGGTGTAACCTTTCGC	45915		44388	43490	47770	39524	45680		42822	71607	20974	45852	107531	Saltonstall 2001
ccSSR-09 F	F	ycf3	24	GAGGATACACGACAGARGGARTTG	45985		44454	43555	47835	44584	45751		42894	71538	20909		107597	Chung and Staub 2003
ccSSR-09 R	R	ycf3	24	CCTATTACAGAGATGGTGYGATTT	46157	44482	44608		48037	44764	45923		43082	71381	20750		107746	Chung and Staub 2003
NTCP20-r	R		22	TTACGAGTAATTCCGACAACTT	46200	44525	44651	43771	48080	0	45966		43125		20707	46126	107789	Bryan et al. 1999
trnS0rrr		trnS	21	GGGAGAGATGGCTGAGTGGAC	47118	44826	45277		8997	8246	46779		44023	79864	58481	8100	71072	Grivet et al. 2001
trnS1-M	R	trnS	22	AACCACTCGGCCATCTCTCCTA	47138	44846	45297	44457	48985	36042	46799	41475	44043	79884	19753	46809	108113	Demesure et al. 1995
trnS(GGA) Shaw		trnS	22	TTACCGAGGGTTCGAATCCCTC	47176	44884	45335	44495	49023	45760	46837	22951	44081	70469	19715	46847	108152	Taberlet et al., 1991
trnS-SC-FFF		trnS	20	TACCGAGGGTTCGAATC	47177	44885	45336	44496	8937	8186	46838		44082	70468	19714	8040	71013	Souza-Chies et al. 1997
trnS1-P	F	trnS	20	CGAGGGTTCGAATCCCTCTC	47180	44888	45339	44499	8934	8183	46841	22954	44085	70465	19711	8037	71010	Demesure et al. 1995
trnS-MMM		trnS	20	GGTTCGAATCCCTCTCTCTC	47184	44892	45343	44503	38682	8179	46845	48911	44089	79931	29778	11690	98747	Demesure et al. 1995
NTCP7-rr		trnS	18	CGAATCCCTCTCTTTCCG	47188	44896	45347	44507	8926	45772	46849	48915	44093	70457	19703	8029	71002	Bryan et al. 1999
trnS(GCU) Shaw 2		trnS	23	AGATAGGGATTCGAACCCTCGGT	47200	44908	45359	44519	8914	8163	46861	48923	44105	51831	19691	8017	70990	Shaw et al. 2005
trnS-PPP		trnS	20	GAGAGAGAGGGATTCGAACC	47203	44911	45362	44522	38663	8160	46864	48930	44108	79950	29797	11671	98728	Demesure et al. 1995
rps4-M	F	rps4	20	CCATTAACTAAAATATGTYG	47783	45470	45900		49582	46336	47453	54127	44721		19137	47404	108655	Souza-Chies et al. 1997
rpS4R2 Shaw	F	rps4	22	CTGTNAGWCCRTAATGAAAACG	47958	45645	46075	45232	49757	46511	47628	49847	44897	69711	18962	47579	108830	Shaw et al. 2005
ucp-a/trnT-f	F	trnT	20	CATTACAAATGCGATGCTCT	48546	46246	46515	45748	50164	47078	48206		45536	69214	18418	48114	109364	Taberlet et al. 1991
trnT(UGU)2F-trnA2	F	trnT	20	CAAATGCGATGCTCTAACCT	48551	46251	46520	45753	50169	47083	48211		45541	69209	18413	48119	109369	Cronn et al., 2002
trnT-M	R	trnT	20	AGAGCATCGCATTTGTAATG	48565	46265	46534	45767	50183	47097	48225		45555	69195	18399	48133	109383	Demesure et al. 1995
trnT(UGU)R Shaw	R	trnT	20	AGGTTAGAGCATCGCATTTG	48570	46270	46539	45772	50188	47102	48230		45560	69190	18394	48138	109388	Shaw et al. 2005
NTCP23-r	R	trnT	21	TAGCTCAGAGGTTAGAGCATC	48578	46278	46547	45780	50196	47110	48238	50326	45568	69182	18386	48146	109396	Bryan et al. 1999
ucp-c	F	trnL exon1	20	CGAAATCGGTAGACGCTACG	49306	46904	47038	46568	51460	47870	48953		46222	68739	17261	48976	110650	Taberlet et al. 1991
ucp-b/trnL-r	R	trnL exon1	20	TCTACCGATTTCGCCATATC	49318		47050	46580	51472	47882	48965	50544	46234	2417	17249	48988	110662	Taberlet et al. 1991
ucp-e	F	trnL exon2	20	GGTTCAAGTCCCTCTATCCC	49862	47469	47687	47161	52019	48449	49503	50900	46579	68198	16688	49487	111056	Taberlet et al. 1991
ucp-d	R	trnL exon2	20	GGGGATAGAGGGACTTGAAC	49882	47489	47707	47181	52039	48469	49523	50920	46599	68178	16668	49507	111076	Taberlet et al. 1991
trnF-f	F	trnF	20	CTCGTGTCACCAGTTCAAAT	50280	48215	48061	47465	52248	48881	49927	51038	46977	67757	16247	49912	111225	Dumolin-Lapegue et al. 1997
ucp-f/trnF-r	R	trnF	20	ATTTGAACTGGTGACACGAG	50299	48234	48080	47484	52267	48900	49946	51057	46996	67738	16228	49931	111244	Taberlet et al. 1991
ndhJ-r	R	ndhJ	23	TTTTYATGAAATACAAGATGCTC	51016	48704	48873	48019	0	0	50656		47691		15470	50562	0
ndhC-f	F	ndhC	23	TCATATTCGTRAAGCAGAAACAT	52645	50341	50511	49640	54699	50964	52285				13835	52195	0
ycf4-r1	R	ycf4=ORF184	22	CTAATAAGAAGCCTAATGAACC	62749	59883	51457		96608	0	62416				65166	59775	34630	this publication
trnV2-f	F	trnV exon2	20	CGAACCGTAGACCTTCTCGG	53771	51215	51854	50383	55252	52915	53417	53067	50027	48032	12483	53174	113959	Dumolin-Lapegue et al. 1997
trnV1-r	R	trnV exon2	20	CCGAGAAGGTCTACGGTTCG	53790	51234	51873	50402	55271	52934	53436	53086	50046	48013	12464	53193	113978	Dumolin-Lapegue et al. 1997
trnV-P5	R	trnV intron	29	AAATGCATGTTGGGTTCTTKRAACAGTTC	53855	51299	51938	50467	0	52999	53501	53137	50111	47948	0	53258	0	this publication
trnM-f	F	trnM	20	TGCTTTCATACGGCGGGAGT	54616	52083	52705	51246	56109	53789	54272	53829	50886	47201	11618	54047	114792	Demesure et al. 1995
trnM-rr		trnM	21	TTGGATTTGAACCAAYGACTC	54652	52119	52741	51282	56145	53825	54308	53865	50922	47165	11582	54083	114828
atpE-r2	R	atpE	26	AATCGARTYRTTTGGGATTCAGAAGT	55254	52633	53398		56793	54374	54910			46664	10944		115340	this publication
atpB-r1	R	atpB	21	TTTCCGGAGAATTAGATGGTC	55393	52772	53537	51926	56932	54513	55049	54468	51655	46525	10805	54730	115479	this publication
atpB-r2	R	atpB	24	CCGTACTATCAAGAGGATTGGCTG	55729	53108	53873		57268	54849	55385		51991		10469		0	this publication
atpB Fofana	F	atpB	20	GTGTCAATCACTTCCATTCC	56497		54641	53030	58036	55617	56153		52759	45421	9701	55834	0	Fofana et al. 1997
atpB Samuel	F	atpB	21	GAAGTAGTAGGATTGATTCTC	56755	54134	54899	53288	58294	55875	56411		53017		9443	56092	0	Samuel et al. 1997.
ccSSR-10 F	F	atpB	23	TCTAGGATTTACATATACAACAT	57267	54620	55392		58780	56373	56923		53494		0		117301	Chung and Staub 2003
ccSSR-10 R	R	rbcL	23	CATCATTATTGTATACTCTTTCA	57415	54781	55539	53784	58944	56525	57068		53649		8907	56574	117455	Chung and Staub 2003
ccmp7-r	R	-	23	ACATCATTATTGTATACTCTTTC	57416	54782	55540	53785	58945	56526	57069	56232	53650		8906	56575	117456	Weising & Gardner 1999
NTCP25-r	R		22	CTTTTCATAGGAATCTTTCACA	57515	54862	55636		59038	0	57168				6113		75890	Bryan et al. 1999
rbcL Samuel	R	rbcL	21	CCCTACAACTCATGAATTAAG	57586		55707	54086	59109	56705	57239				8755	56865	117615	Samuel et al. 1997.
rbcL 5"F-PCR	F	rbcL	29	TTTATGTCACCACAAACAGAGACTAAAGC	57592	54955	55713	54092	59116	56712	57245	56352	53822	44476	8748	56872	117621
rbcL RH1	F	rbcL	26	ATGTCACCACAAACAGAGACTAAAGC	57595	54958	55716	54095	59118	56714	57248	56355	53825	44473	8746	56874	117623	Rydin et al. 2002; Zurawski & Clegg 1987
rbcL Rieseberg (rbcL2f)	F	rbcL	29	ATGTCACCACAAACAGAAACTAAGCAAGT	57595	54958	55716	54095	59118	56714	57248	56355	53825	44473	8746	56874	117623	Rieseberg et al. 1992
rbcL Z1	F	rbcL	30	ATGTCACCACAAACAGAGACTAAAGCAAGT	57595	54958	55716	54095	59118	56714	57248	56355	53825	44473	8746	56874	117623
rbcL PR1f		rbcL	21	ATGTCACCACAAACAGAGACT	57595	54958	55716	54095	59118	56714	57248	56355	53825	44473	8746	56874	117623	Huang & Shi 2002
rbcL 5' Tsumura	F	rbcL	20	TGTCACCAMAAACAGAGACT	57596	54959	55717		59119	56715	57249		53826	44472	8745		0	Tsumura et al. 1995
rbcL H1f	F	rbcL	20	CCACAAACAGAGACTAAAGC	57601	54964	55722	54101	59124	56720	57254	56361	53831	44467	8740	56880	117629	this publication
rbcL Dumolin	R	rbcL	20	GCTTTAGTCTCTGTTTGTGG	57620	54983	55741	54120	59143	56739	57273	56380	53850	44448	8721	56899	117648	Dumolin-Lapegue et al. 1997
rbcL Z1R	R	rbcL	30	ACTTGCTTTAGTCTCTGTTTGTGGTGACAT	57624	54987	55742	54124	59147	56743	57277	56384	53854	44444	8717	56903	117652
rbcL Hodges	R		27	ACTTGCTTTAGTTTCTGTTTGTGGTGA	57624	54987	55745	54124	59147	56743	57277	56384	53854		8717	56903	117652	Hodges and Arnold, 1994
rbcL C34 (M34)	F	rbcL	21	GGATTCAAAGCTGGTGTTAAA	57628	54991	55749	54128	59151	56747	57281	56388	53858	44440	8713	56907	117656
atpB 5' Hoot		atpB	25	GAATCCAACACTTGCTTTAGTCTCT	57633	54988	55754	54133	59156	56752	57286	56393	53861	44435	8708	56912	0	Hoot et al. 1995
rbcL Z153R	R	rbcL	31	AAGATTCGGCAGCTACCGCGGCCCCTGCTTC	57778	55141	55899	54278	59299	56895	57431		54008		8565		117804
rbcL Savolainen	R	rbcL	20	TACAGTTGTCCATGTACCAG	57801	55164	55922	54301	59324	56920	57454	56561	54031	44267	8540	57080	117829	Savolainen et al. 1995
rbcL M286	F	rbcL	20	CAATATATTGCTTATGTAGC	57880		56001	54380	0	56999	57533	56640			0		117908
rbcL M288	F	rbcL	17	ATATATTGCTTATGTAG	57882		56003		0	57001	57535	56642			0		117910
rbcL M288R	R	rbcL	17	CTACATAAGCAATATAT	57898		56019		0	57017	57551	56658	50788		0		117926
rbcL K286 R (H286R)	R	rbcL	20	GCTACATAAGCAATATATTG	57899		56020	54399	0	57018	57552	56659			0		117927
rbcL TWNP1	F	rbcL	30	TTACCCTTTAGACCTTTTTGAAGAAGGTTC	57900	55263	56021		59423	57019	57553		54134	44168	8441		117928
rbcL M313	F	rbcL	20	TTAGACCTTTTTGAAGAAGG	57907	55270	56028	55564	59430	57026	57560		54137	44161	8434		117935
rbcL W296R	R	rbcL	21	CTAAAGGGTAAGCTACATAAG	57910		56031	54410	59433	57029	57563	56670		44158	8431	57189	117938
rbcL P1R	R	rbcL	17	TCTAAAGGGTAAGCTAC	57911		56032	62566	59434	0	57564			44157	8430		0
rbcL Z346R (&K) mims	R	rbcL	30	AAATACGTTACCTACAATGGAAGTAAACAT	57969		56090	54469	59492	57088	57622	56729	54199	44099	8372	57248	117997
rbcL Fofana	R	rbcL	20	GTAAAATCAAGTCCACCGCG	58193	55556	56314		59716	57312	57846	56953			8148	57472	118221	Fofana et al. 1997
rbcL PR3r		rbcL	21	CATTTCTTCACATGTACCTGC	58344		56465	54844	59867	57463	57997	57104		43724	0	57623	0	Huang & Shi 2002
rbcL Saltonstall	F	rbcL	21	TGTACAAGCTCGTAACGAAGG		56238	56996	55375	60398	57994			55105	43193	0	58154	118903	Saltonstall 2001
rbcL PR2r		rbcL	22	CCTTCATTACGAGCTTGCACAC	58895	56258	57016	55395	60418	58014	58548	57655	55125	43173	0	58174	118923	Huang & Shi 2002
rbcL 1360R Reeves	R	rbcL	22	CTTCACAAGCAGCAGCTAGTTC	58975	56338	57096		60498	58094	58626	57735	55205	43093	7366		119003	Reeves et al. 2001
rbcL-1382R	R	rbcL	30	CTTCACAAGCAGCAGCTAGTTCAGGACTCC	58975	56338	57096	55475	60498	58094	58628	57735	55205	43093	7366		119003	Wolfe et al. 1997
rbcL 3' Tsumura	R	rbcL	20	TTCCATACTTCACAAGCAGC	58982	56345	57103	110331	60505	58101	58635		55212	43086	7359	114038	119010	Tsumura et al. 1995
rbcL 1368R Reeves	R	rbcL	23	CTTTCCAWAYTTCACAAGCAGCA	58984	56347	57105		60507	58103	58637	57744	55214	43084	7357		119012	Reeves et al. 2001
rbcL 3' ZC	R	rbcL	24	CTTTTAGTAAAAGATTGGGCCGAG	59154		57215		60612	58259	58807		55320	42994	7258		119112	Zurawski & Clegg 1987; Rydin et al. 2002
accD M	R	accD=ORF512	23	AMRCAAKTSTCGCATTGAACCCA	60544		58508		61966		60201		56694					this publication
accD M2	R	accD=ORF512	21	MCATGTCTTCATCCATAGGAT	60684	57909	58648		62106	0	60339	58370		42124	88097	13681	67841	this publication
ORF512-f	F	accD=ORF512	20	AGTATGGGATCYGTAGTMGG	60852	58077	58814		62274	0	60507	58533	57000		63476		67406	Grivet et al. 2001
ORF106 Rieseberg (ORF106-r)	R	accD=ORF512	22	ACTACAGATCTCATACTACCCC	60868	58093	58830	56593	62290	0	60523		69242		63492		0	Rieseberg et al. 1992
accD-769F		accD=ORF512	25	GGAAGTTTGAGCTTTATGCAAATGG	60963		58925		0	88822	60618				63587	46501	67295	T. Barkman and B. Simpson, University of Texas, Austin, personal communication to small et al. (1998)
accD-f	F	accD=ORF512	22	GCAGGTAAAAGAGTAATTGAAC	61140	58365	59102		62562	83505	60795	101465	57288	41632	63764		67118	this publication
NTCP26-f	F		21	GCAATTGCAATGGCTTCTTTA	62140	59307	60068	57279	63553	59473	61806		58144		64600	59250	66405	Bryan et al. 1999
psaI-r	R	psaI	22	GCAATTGCCGGAAAMACTARGC	62147	59314	60075	57286	63560	59480	61813		58151		64607	59257	0
psaI-75R			24	AGAAGCCATTGCAATTGCCGGAAA	62157	59324	60085	57296	63570	59490	61823		58161	40816	64617	59267	66388	T. Barkman and B. Simpson, University of Texas, Austin, personal communication to small et al. (1998)
ORF184-f	F	ycf4=ORF184	19	TGGCGATCAGAACAYATATGGATAG	62644	59778	60551	57708	64031	59908	62311		58559	68439	65063	59672	0	Grivet et al. 2001
ORF184 Grivet	R	ycf4=ORF184	22	GGCCYCGGATTTCCATATAAAG	63082	60200	60989	58146	64469	60346	62749		87081	39834	65501	60110	116209	Grivet et al. 2001
ycf4-r3	R	ycf4=ORF184	22	CTTCAATTGGTACACGCAAGAA	63184	60318	61091		92028	60448	62851		59099	39732	92504	60215	0	this publication
petA-f0	F	petA	25	CCCATTTTTGCACAGCAGGGTTATG	64443		62516	59709	66600	61985	64644			37936	67451	61593	64233	this publication
petA-r	R	petA	19	CCCTCKGAAACAAGAAGTT	65092	62414	63165	60358	67249	62634	65293		61407		68100		63584	Grivet et al. 2001
petA-f(FOF)	F	petA	20	GCATCTGTTATTTTGGCACA	65214		63287	60480	67371	62756	65415		61529		68222	62364	63462	Fofana et al. 1997
psbJ-B58R	F	psbJ	26	CCAAAGAGGAATCCTTCCAGTRGTAT	66453	63628	64413	61655	68539	63808	66705		62514	35981	69461	63437	62270	Graham and Olmstead 2000
psbL-f Grivet	F	psbL	20	GAAAATAAAACAGCAAGTAC	66629	63823	64674	61833	68739	63995	66881	63055	62705	35811	69647	63614	62084	Grivet et al. 2001
psbL-B57F	R	psbL	22	TACTCATTTTTGTACTTGSYGT	66659	63853	64704	61863	68769	64025	66911	15369	62735	35781	69677	63644	62054	Graham and Olmstead 2000
psbF-56R	F	psbF	22	ATGAACTGCATTGCTGATATTG	66759	63952	64814	61963	68869	64125	67011	63184	62840	35670	69777	63744	61954	Graham and Olmstead 2000
psbF-56F	R	psbF	25	GRTCAATATCAGCAATGCAGTTCAT	66783	63976	64838	61987	68893	64149	67035	63208	62864	35646	69801	63768	61930	Graham and Olmstead 2000
NTCP32-f	F		22	TGTTTCATCTTTTTAGGTTTAT	73958	71252	64941		82632	74012	74192				76900	0	107580	Bryan et al. 1999
psbE-r(FOF)	R	psbE	20	TACCTTCCCTATTCATTGCG	67050	64243	65110	62255	69160	64416	67302		63130	35379	70068	64036	61663	Fofana et al. 1997
psbE-B55F	R	psbE	23	GTYATTCATAGYATTACTATACC	67069	64262	65129	62274	69179	64435	67321		63149		70087	61644	61644	Graham and Olmstead 2000
psbE-55F	R	psbE	23	ATGTCTGGAAGCACRGGAGAACG	67129	64322	65189	62334	69239	64495	67381		63209		70147	64115	61584	Graham and Olmstead 2000
rps18-f Grivet	F	rps18	23	GCTCGTATTTTATCTTTGTTACC	70722	68121	68887	65926	72937	67957	70975		66830	31869	74136	67838	58490	Grivet et al. 2001
rps18-r Grivet	R	rps18	23	GGTAACAAAGATAAAATACGAGC	70744	68143	68909	65948	72959	67979	70997		66852	31847	74158	67860	58468	Grivet et al. 2001
rpl20 Hamilton	F	rpl20	20	TTTGTTCTACGTCTCCGAGC	71363	68819	69591		73624	68633	71621				74833	68581	0	Hamilton 1999
rpL20 Shaw	F	rpl20	20	CGYYAYCGAGCTATATATCC	71372	68828	69600	66677			71630		67528	31246				modified from Hamilton (1999)
ccSSR-11 F	F	rpl20	20	TTGGCTACTCTAACCTTCCC	71536	68983	69758				71794							Chung and Staub 2003
ccmp8-f	F	-	20	TTGGCTACTCTAACCTTCCC	71536	68983	69768				71794							Weising & Gardner 1999
ccSSR-11 R	R	clpP	24	ACCATAGAAACGAWGGAACCCACT	71700	69124	69948	66927	73948	68925	71956		67862	30976	75165		57425	Chung and Staub 2003
5'-rps12 Hamilton	R	rps12 exon1	20	GTCGAGGAACATGTACTAGG	72246	69632	70488	67415	74455	69447	72503		68357		75695	69332	56957	Hamilton 1999
5'rpS12 Shaw	R	rps12 exon1	23	ATTAGAAANRCAAGACAGCCAAT	72313	69703	70555	67482	74522	69514	72570		68426	30402	75762	69399	56890	modified from Hamilton (1999)
clpP-3'ex3	F	clpP exon3	21	CAT AAA AAC ATC RTC CAT	72527	69964	70828	67752	74764	0	72784	67205	68637	30147	0	69668	0	Downie
NTCP30-f	F		19	GATGGCTCCGTTGCTTTAT	72945	70339	71242		75195		73195		69050					Bryan et al. 1999
clpP-3'ex2r	R	clpP exon2	20	GCNGCNYCAATGGGATCTTT	73406		71700	113209	75627	70706	73647		69471	29905	0	116957	0	Downie
clpP2-f	F	clpP exon2	26	GTAATCTYTCWCGATAAAGTCGRTTG	73604	70919	71898		75825		73846	68026	69669	29707
NTCP29-f	F		22	AGTCGGTTGATTAGGGTAAAAT	73621	70936	71915		75842	70921	73863		69686		0		0	Bryan et al. 1999
clpP-5'ex1	F	clpP exon1	20	ATGCCTATTGGTGTNCCNAA	74507	71882	72808		76802		74741	68640	70604					Downie
psbB-60F	F	psbB	29	ATGGGTTTGCCTTGGTATCGTGTTCATAC	74953	72371	73334	68799	77207	72204	75183	69026	71047	52424	77341	70706	53898	Graham and Olmstead 2000
psbB1-f (B1B2-B1)	F	psbB	22	TGCCTTGGTATCGTGTTCATAC	74960	72378	73341	68806	77214	72211	75190	69033	71054	52431	77348	70713	53891	Grivet et al. 2001
PSBB Goulding	R	psbB	17	GATACCAAGGCAAACCC	74971	72389	73352	68817	77225	72222	75201		71065	52442	77359	70724	53880	Goulding et al. 1996
psbB-r	R	psbB	20	ATAYACCCAATGCCARATAG	75303	72721	73684	69149	77557	72554	75533	69376	71397	52774	77691	71056	53548	Grivet et al. 2001
psbB-61R	R	psbB	25	TCCCAATAYACCCAATGCCAGATAG	75308	72726	73689	69154	77562	72559	75538	69381	71402	52779	77696	71061	53543	Graham and Olmstead 2000
psbB-63F	F	psbB	26	GGATTRCGTATGGGMAATATTGAAAC	75634	73052	74015	69480	77888	72885	75864			53105	78022	71387	53217	Graham and Olmstead 2000
psbB2-f (B2B3-B2)	F	psbB	22	CAGAAGCTTGGTCTAAAATTCC	75848	73266	74229	69694	78102	73099	76078	69921	71942	53319	78236	71601	53003	Grivet et al. 2001
psbB-B66R	R	psbB	26	CCCCTTGGACTRCTACGAAAAACACC	76298	73713	74679	70144	78552	73549	76528	70368	72392	53769	78686	72051	52553	Graham and Olmstead 2000
psbB Hamilton	F	psbB	22	GTTTACTTTTGGGCATGCTTCG	76302		74683		78556	0	76532	70375	72396	53773	78690		52549	Hamilton 1999
psbB-66R	R	psbB	25	CCAAAAGTRAACCAACCCCTTGGAC	76313		74694	70159	78567	73564	76543		72407	53784	0	72066	52538	Graham and Olmstead 2000
psbB-67F	F	psbB	22	GAGATGTTTTTGCTGGTATTGA	76379	73797	74760	70225	78633	73630	76609	70452	72473	53850	78767	72132	52472	Graham and Olmstead 2000
ccSSR-12 F	F	psbB	24	CCAAAAACTTGGAGATCCAACTAC	76437	73855	74818	70283	78691	73688	76667		72531	53908	78825	72190	52414	Chung and Staub 2003
psbB-B68R	R	psbB	24	GTAGTTGGATCTCCAAGTTTTTGG	76460	73878	74841	70306	78714	73711	76690		72554	53931	78848	72213	52391	Graham and Olmstead 2000
psbB2-r (B1B2-B2)	R	psbB	21	CYTGTCTTYTTGTAGTTGGAT	76470	73889	74852		78725	73722	76701		72565		78859	72224	52380	Grivet et al. 2001
ccSSR-12 R	R	psbT	24	TTCCATAGATTCGATCGTGGTTTA	76685	74087	75063	70495	78853	73911	76919		72748		79047	72406	52227	Chung and Staub 2003
psbT-68R	R		23	AAYGTATAAACCAATGCTTCCAT	76702	74104	75080	70512	78870	73928	76936	70691	72765	54052	79064	72423	52210	Graham and Olmstead 2000
psbN-70R	R		28	TATCTGGTTTACTTGTAAGYTTTACTGG	76958	74349	75326	70746	79121	74173	77192		73010	54318	79305	72655	51958	Graham and Olmstead 2000
psbF Hamilton	R	psbH	20	CGCAGTTCGTCTTGGACCAG	77154		75529		79310	74370	77387				0		51771	Hamilton 1999
psbH-B71R	R		23	CCAGGAGCTACTTTACCATATTC	77207	77491	75585	70987	79363	74423	77441		73250	54535	79549		51718	Graham and Olmstead 2000
petB-f	F	psbH	20	TGGGGAACTACTCCTTTGAT	77209		75587	70989	79365	74425	77443	71200	73252	54537	79551	72898	51716	Tsumura et al. 1996
psbH-71R	R		22	CCCATMAAAGGAGTAGTYCCCC	77231		75609	71011	79387	74447	77465		73274		0	72920	0	Graham and Olmstead 2000
petB3-r	R	petB exon2	25	GRTCCCAAGGGAARGAATAACCAGT	78628		77068	72466	80811	75865	78868		74696	77069	0	74319	0	Grivet et al. 2001
petB-r	R	petB exon2	21	CCCGAAATACCTTGCTTACG	78842	76282	77282	72680	81025	76079	79082	72556	74910		81203	74533	50096	Tsumura et al. 1996
rpl16-f (A)	R	rpl16 exon2	21	AAAGATCTAGATTTCGTAAAC	84062	81583	78173	78126	0	0		9710			86700	79916	0	Nakamura 1997
petD-r (BD-D)	R	petD exon2	22	CAAAYGGATAYGCAGGTTCACC	79992	77397	78521					73415						Grivet et al. 2001
NTCP33-f	F		20	TGGCTGTTATTCAAAAGGTC	80561	77977	79060		82795	0	80794		76557	47827	82980	112244	110953	Bryan et al. 1999
NTCP33-r	R		22	CATGATAAATTGGCTAAACTCA	80709		79208		82040	0	80942				82210		49125	Bryan et al. 1999
petD-f	F		20	TCCAGTAGTAATTCTAGGTA	79904		80144	73747	82117	77125	80144			57279	82287	75589	49046	Grivet et al. 2001
rps8 Saltonstall	R	rps8	22	CGAGGTATAATGACAGATCGAG	82673	80139	81236	76769	84965	79938	82921	75844	78753		85127	78559	46061	Saltonstall 2001
rps8-r Grivet	R	rps8	20	TCAAATACTTTTACGAGAAG	82899	80365	81462		85190	49508	83147		78977	60300	85364		45836	Grivet et al. 2001
NTCP34-f	F		22	GATCCATATCAGCATTTCGTAT	82949	80415	81512		85241	0	83197		79029		0	69357	0	Bryan et al. 1999
rpl16-R1661	F	rpl16 exon2	25	CGTACCCATATTTTTCCACCACGAC	83876	81397	82523	77940	86194	81156	84124		79945	61252	86514	79730	44340	Jordan et al. 1996, Kelchner and Wendel 1996
rpl16-R1516	F	rpl16 exon2	23	CCCTTCATTCTTCCTCTATGTTG	84020		82670	78084	86338	81300	84268		80089	61396	86658	79874	44196	Jordan et al. 1996, Kelchner and Wendel 1996
rpl16-f	F	rpl16 exon2	20	TGTTTACGAAATCTGGTTCT	84041	81562	82688	78105	86359	81321	84289			61417	86679	79895	44175	Grivet et al. 2001
rpl16ex1-f	F	rpl16 exon1	26	CAACGGAGTCACACACTAAGCATAGC	85073	82630	83815	79176	87365	82272	85320	77663	81076	62257	87795	80948	43103	this publication
rp116 F71 Small	R	rpl16 exon1	25	GCTATGCTTAGTGTGTGACTCGTTG	85098	82655	83840	79201	87390	82297	85345	77688	81101	62282	87820	80974	43078	Jordan, Courtney, and Neigel, 1996; Kelchner and Wendel, 1996
rpl16-F71	R	rpl16 exon1	23	TTGCTATGCTTAGTGTGTGACTC	85100	82657	83842	79203	87392	82299	85347	77690	81103	62284	87822	80976	43076
rps3-f1	F	rps3	20	ATATCCAAATTTTGATGCCC	85259	82843	84043	79361	87559	82472	85506	21814	81271	0	88003	81130	85285	this publication
ccSSR-13 F	F	rps3	24	AGTCTGAAACCRAGKGGATTTATT	85864	83448	84648	80029	88164	83077	86111				88611	81753	42332	Chung and Staub 2003
rps3-f2	F	rps3	20	CCCAGTCTGAAACCAAGTGG	85861	83448	84648	80029	88163	83074	86108	78362	81876	62994		81750	42335	this publication
rps3-r2	R	rps3	20	CCACTTGGTTTCAGACTGGG	85880	83464	84664	80045	88180	83093	86127	78378	81892	63010		81769	42316	this publication
rpl22-r1	R	rpl22	20	ATAGTGGGGGATTATGGGAC	85911	0	84695	0	88211		86158	0	0	0				this publication
rpl22-f1	F	rpl22	23	GCAGACATAGATATATGTTCACC	86292	83879	85113	0	88595	83510	86539	105537	82384	0				this publication
rps19-r1	R	rps19	22	TGATAATAAATCTCGTCGTTAA	86424	84026	85370	80657	88750	83651	86670	0	82605	63492	89242	82409		this publication
rps19-r2	R	rps19	20	TTAGGAGAATTTGCACCTAC	86472	84073	85417	0			86718	78890	82653	63539	89289			this publication
ccSSR-14 F	F	rps19	20	GGGTATAATGGTAGATGCCC	86557	84158	85502		88882	83783	86803		82738		0		41704	Chung and Staub 2003
rps19-f1	F	rps19	20	GGGTATAATGGTAGATGCCC	86557	84158	85502		88883	83783	86803	0	82738	0			41703	this publication
rps19-r3	R	rps19	20	GGGCATCTACCATTATACCC	86576	84177	85521	0	88901	83802	86822	0	82757	0			41685	this publication
NTCP36-r	R		21	TTGTAGCCAATCATTTATTAA	86654		85599		88979	83880	86900	79072	82835		0		41607	Bryan et al. 1999
IRB01F	F		26	GGATTTTTTTTTAGTGAACGTGTCAC	86657	84258	85602		88982	267	86903		82838		0		41604	Dhingra and Folta 2005
NTCP36-f	F		24	GTAGTAAATAGGAGAGAAAATAGA	86753	84347	85699	76552	89078	0	87012		82938		38380		41404	Bryan et al. 1999
ccSSR-14 R	R	rpl2	22	GCCGTAGTAAATAGGAGAGAAA	86756	84350	85702		89081	0	87015		82941		0		41394	Chung and Staub 2003
ccmp10-r	R	rpl2 exon2	20	TTCGTCGDCGTAGTAAATAG	86762	84356	85708		89087	0	87021		82947		0		41388	Weising & Gardner 1999
NTCP40-f	F		19	TAATTTGATTCTTCGTCGC	86773	84367	85719		89098	84208	87032				89599	82957	41377	Bryan et al. 1999
RPL2 Goulding	R		22	GATAATTTGATTCTTCGTCGCC	86775	84369	85721	81209	89100	84210	87034				89601	82959	41375	Goulding et al. 1996
rpl2-25R	R		22	TTCCAAGYGCAGGATAACCCCA	86805	84399	85751	81239	89130	0	87064		82990		0	82989	41345	Graham and Olmstead 2000
rpl2-B25R	R		23	GGGTTCATARCTACTCCTCTTAC	86894	84488	85840		89219	84329	87153		83079	63947	0		41256	Graham and Olmstead 2000
rpl2-3'	R	rpl2 exon2	26	AGCCAACGCTTAGATCCGGCTCTACC	86933	84527	85879	81367	89258	84368	87192		83118		89759	83117	0	Doyle et al. 1995
rpl2-24R	R		21	GTGCCTAAGGGCATATYGGTG	87158	84752	86104	81592	89483	84593	87417		83343	64211	89984	83342	40992	Graham and Olmstead 2000
rpl2f	F	rpl2	23	ACCGATATGCCCTTAGGCACGGC	87177	84771	86123	81611	89502	84612	87436		83362	64230	90003	83361	0	this publication
rpl2-24F	F		21	CAACRATATGCCCTTAGGCAC	87178	84772	86124	81612	89503	84613	87437		83358	6431	90004	83362	40972	Graham and Olmstead 2000
IRB02F	F	rpl2 intron	26	CATCTGGCTTATGTTCTTCATGTAGC	87397	85006	86345	81833	89721	84831	87654	79715		64418	90219	83583	40728	Dhingra and Folta 2005
rpl2-23F	F		26	GCTACATGAAGAACATAAGCCAGATG	87422	85031	86370	81858	89746	84856	87679	79740		64443	90244	83608	40703	Graham and Olmstead 2000
IRB01R	R	rpl2 intron	26	AAGTATCGACGTAATTTCATAGAGTC	87461	85070	86409	81897	89785	84895	87718				90283	83647	40664	Dhingra and Folta 2005
rpl2-22R	R	rpl2	23	GTCTTCTCCATATTACYATATCT	154989	85246	86585	82068	89960	85075				64695	90458	83818	40481	Graham and Olmstead 2000
rpl2-21F	F	rpl2	24	CCCTACCTTTGAGTGCGGTTTGAA	87854	85464	86802	82285	90177	85292	88111	80129		64912	90676	84035	40264	Graham and Olmstead 2000
rpl2m1	R	rpl2	30	TTCTATGGTTACGATTCTACCATATATGTC	87994	85604	86942	82425	90317	85432	88251		83513		0	84175	40124	this publication
rpl23-m1	R	rpl23	30	TTCTATGGTTACGATTCTACCAGATATGTC	87994	85604	86942	82425	90317	85432	88251	0	0	0	90816	84175		this publication
rpl2-r	R	rpl2 exon1	20	CCATAGAATACGACCCTAAT	88001	85611	86949	82432	90324	85439	88258		83520	65059	90823	84182	40117	Grivet et al. 2001
rpl2-B20F	F	rpl2	20	GTAACCATAGAATACGACCC	88005	85615	86953	82436	90328	85443	88262		83524	65063	90827	84186	40113	Graham and Olmstead 2000
ccSSR-15 F	F	rpl2	23	GCTTATGACCTCCCCCTCTATGC	88062	85672	87010	82493	90385	85500	88319		83581		90884	84243	40056	Chung and Staub 2003
rpl2-5'	F	rpl2	23	GGAGGTCATAAGCGTCTATACCG	88074	85684	87022	82505	90397	85512	88331		83593		90896	84255	40044	Doyle et al. 1995
IRB03F	F	rpl23	26	ATACGTCTGTAATGCATTGTATGTCC	88310	85920	87258	82741	90639	85748	88567		83823		91132	58781	0	Dhingra and Folta 2005
ccSSR-15 R	R	rpl23	24	TGCATTACAGACGTATGATCATTA	88325	85935	87273	55874	90654	85763	88582		83838		91147	58766	39828	Chung and Staub 2003
rpl23p46	F	rpl23	29	TAAGACAGAAATAAAGCATTGCGTCGAAC	88441	86051	87389	82872	90770	85879	88698		83940	43540	91263	58651	39718	Heinze 1998
IRB02R	R	rpl23	26	CAACTAGGACAGAAATAAAGCATTGG	88445	86055	87393	82874	90774	85883	88702		83944		91267	58647	39708	Dhingra and Folta 2005
trnIf	F	trnI	22	TGAATGGTTAAAGCGCCCAACT	88761	86374	87709	83201	91094	0	89018	81046	84260	66000	91610	84943	39084	this publication
IRB04F	F	YCF2	26	AAGAAAAAATCTCTATTTGATAGGGC	89181	86770	88111		91490	86719	89414		84656		12790	19434	35656	Dhingra and Folta 2005
IRB03R	R	YCF2	26	GAAGATACAGGAGCGAAACAATCAAC	89311	86900	88241		91620	86849	89544				92135		38436	Dhingra and Folta 2005
IRB05F	F	YCF2	26	GGATTCCATTAGTAATGAGGATTCGG	90096	87685	89026		92405	87247	90329				0	115523	28600	Dhingra and Folta 2005
IRB04R	R	YCF2	26	TTTCGTTCCGTTTGAAGAAAGGAAGG	90212	87807	89141		92521	87363	90445		85385		92997		107395	Dhingra and Folta 2005
IRB06F	F	YCF2	26	CTTCGAATATGGAATTCAAAGGGATC	91131	88729	90070		93440	88264	91364		86186		93856		37735	Dhingra and Folta 2005
IRB05R	R	YCF2	26	GAGGCTCGAACCATTTCTTCTGACTC	91258	88856	90197		93567	88387	91491		86313		0	103860	37608	Dhingra and Folta 2005
IRB07F	F	YCF2	26	ACAATTCCTCAATATCTTGTTCATTC	92049	89680	90994		94358	89167	92306		87107		94714	55424	0	Dhingra and Folta 2005
IRB06R	R	YCF2	26	TGAATATGTTAGATACCTGTGACTCG	92173	89810	91118		94482	89270	92430		87230	116228	94838		0	Dhingra and Folta 2005
IRB08F	F	YCF2	26	GAAAAGGTCAAATCTTTGATGATTCC	92995	90623	91937		95304	90116	93261		88005		95840	30208	36006	Dhingra and Folta 2005
IRB07R	R	YCF2	26	TCTTCTAGAGAATCTCCTAATTGTTC	93140	90768	92082		95449	45905	93406		88150		95985		35861	Dhingra and Folta 2005
IRB09F	F	YCF2	26	CTGAACAAGTTCCTGGATAACAAGCC	93853	91493	92804		96171	0	94119		88887		96698		35145	Dhingra and Folta 2005
IRB08R	R	YCF2	26	TTTCCGGCATCATATCCATAGTTAGC	94036	91658	92972		96336	91040	94302		89019		96881		0	Dhingra and Folta 2005
IRB10F	F	YCF2	26	GATCTAGTTCATGGCCTATTAGAAGT	94849	92471	93785		97149	91859	95115		89832		97706	86077	34086	Dhingra and Folta 2005
IRB09R	R	YCF2	26	AAATCTCTGATCAAGGATAGAACAAG	95022	92644	93958		97322	111906	95288		89999		97879		33922	Dhingra and Folta 2005
IRB11F	F	YCF2	26	CGGATGAAATGAAAATTGGATTCATG	95669	93330	94644		98008	92592	95965		90679		98556	87005	0	Dhingra and Folta 2005
3'rps12-15R (trnL)			22	GAGATTTTGAGTCTCGCGTGTC	96469	94315	95753	84750	99024	93241	96735	3714	91703	111974	99621	88623	32869
IRB12F	F	ORF79	26	CCAATTGCTTCGATTTGAATTATCCG	96626	94483	95923	84965	99194	93411	96892		91868		99793	88794	32700	Dhingra and Folta 2005
IRB11R	R	ORF79	26	AATCGGACCTGCTTTTTACATATCTC	96764	96089	96089	85118	0	0	97030				0	88959	32552	Dhingra and Folta 2005
ndhB-14R	F	ndhB	23	GGTATAGTAGATGCTATCACACA	97102	94999	96426	85447	99700	93898	97368		92347		0	89288	32341	Graham and Olmstead 2000
IRB13F	F	ndhB 3'ex	26	ATTCCAATAATTACATATCCGATTTG	97567	95464	96891	85912	100165	94363	97833		92812		100774	89753	31876	Dhingra and Folta 2005
ndhB-13R	F	ndhB	24	GCATACGTTTCATGCTTGTTTGAG	97613	95510	96937	85958	100211	94409	97879		92858		100820	89799	31830	Graham and Olmstead 2000
ndhB-13F	R	ndhB	19	CTCAAACAAGCATGAAACGATGC	97636	95533	96960	85981	100234	94432	97902		92881		100843	89822	31807	Graham and Olmstead 2000
IRB12R	R	ndhB 3'ex	26	TGGAAATCCTAGCTATTCTTAGCATG	97687	95584	97011	86032	100285	94483	97953		92932		100894	89873	31756	Dhingra and Folta 2005
ndhB-12F	R	ndhB	23	CTTTCTGTTACTTCGAAAGTAGC	97781	95678	97105	86126	100379	94577	98047	2800	93026		100988	89967	31662	Graham and Olmstead 2000
ndhB-11R	F	ndhB	24	CCTTAACTTTTCGAGGAATCCTTC	97987	95885	97311	86344	100585	94783	98253		93233		101196	90185	31447	Graham and Olmstead 2000
ndhB-11F	R	ndhB	24	GAAGGATTCCTCGAAAAGTTAAGG	98010	95908	97334	86367	100608	94806	95908		93256		101219	90208	31424	Graham and Olmstead 2000
ndhB-C11R	F	ndhB	21	TTACACTCGTAGTCTCTGAAG	98170	96069	97497	86527	100772	94966	98436		93416		101380	90368	31257	Graham and Olmstead 2000
ndhB-10R	F	ndhB	26	CCTTCGTAGACGTCAGGAGTCCATTG	98486	96389	97813	86864	101088	95303	98752		93726		101695	90697	30942	Graham and Olmstead 2000
IRB14F	F	ndhB 5'ex	26	TACGTCAGGAGTCCATTGATGAGAAG	98494	96397	97821	86872	101096	95311	98760		93734		101703	90705	30934	Dhingra and Folta 2005
ndhB-B10R	F	ndhB	23	GAAAGCTTGAACCCAATTCCTAC	98528	96431	97855	86906	101130	95345	98794		93768		101737	90739	30900	Graham and Olmstead 2000
IRB13R	R	ndhB 5'ex	26	CTTATCAATACACAAATGTATAACTC	98610	96513	97937	86988	101212	95427	98876		96891	111478	101819	90821	30818	Dhingra and Folta 2005
ndhB-9F	R	ndhB	22	ATGGTTTCTCTTGGCTATATGG	98675	96578	98002	87053	101277	95492	98941		93915		101884	90886	30753	Graham and Olmstead 2000
ndhB-8R	F	ndhB	25	GATAGAGGAATACATAGAGTTGAAC	98918	96821	98245	87296	101520	95735	99184		94158		102127	91129	30510	Graham and Olmstead 2000
ndhB-7R	F	ndhB	23	CATTCTGGGAAAATSAAACTTCC	99155	97058	98482	87533	101757	95972	99421				102364	91366	0	Graham and Olmstead 2000
ndhB-7F	R	ndhB	21	GGAAGTTTSTTTCCCAGAATG	99175	97069	98502	45287	101777	95992	99441		60077		0	47634	0	Graham and Olmstead 2000
ndhB 7R	F	ndhB	23	CATTCTGGGAAAATSAAACTTCC	99155	97078	98502	87533	101757	95972	99421		60057		102364	91366	0	Graham and Olmstead 2000
IRB15F	F	rps7	26	GTGCAAAAGCTCTATTTGCCTCTGCC	99551	97489	98931	87955	102200	96407	99824	1344	94804	111010	102807	91783	29922	Dhingra and Folta 2005
rps7-6R		rps7	25	CTATTTGCCTCTGCCATTCTATGAG	99562	97500	98942	87966	102211	96418	99835		94815	110999	102818	91794	29911	Graham and Olmstead 2000
rps7-6F		rps7	25	CTCATAGAATGGCAGAGGCAAATAG	99586	97524	98966	87990	102235	96442	99859		94839	110975	102842	91818	29887	Graham and Olmstead 2000
IRB14R	R	rps7	26	AATATGGCTTTCAAATTAAGTTCCGA	99665	97603	99045	88069	102314	96521	99938		94918		102921	91897	29808	Dhingra and Folta 2005
IRB16F	F	rps12 ex2	26	TCCTCGAACAATGTGATATCTCACAC	100699	98608	100054	89088	103328	97524	100941		95922	109892	103947	92916	29335	Dhingra and Folta 2005
IRB15R	R	rps12 ex2	26	TCACTGCTTATATACCCGGTATTGGC	100781	98720	100166	89200	103440	97636	101053		96034	109780	104059	93028	29223	Dhingra and Folta 2005
IRB17F	F		26	GTGTGAGCTTATCCATGCGGTTATGC	101556	99576	100971	89848	104264	98440	101824		96499	109270	104854	93669	28806	Dhingra and Folta 2005
IRB16R	R		26	CAACATAGGTCATCGAAAGGATCTCG	101667	99687	101082	89954	104375	98556	101935		96610	109152	104965	93775	28694	Dhingra and Folta 2005
IRB18F	F	trnV	26	AAGTCATCAGTTCGAGCCTGATTATC	102504	100751	102142	91038	105424	99582	102803	81856	97690	108280	105818	94901	56176	Dhingra and Folta 2005
IRB17R	R	rrn16	26	GCTTCATATTCGCCCGGAGTTCGCTC	102670	100921	102311		105590	99748	102969		97856		0	29204	0	Dhingra and Folta 2005
16S-F	F		20	ACGGGTGAGTAACGCGTAAG	102853	101104	102489	91391	105773	99931	103161	82209	98039	84432	106095	95253	27287	Tsumura et al. 1995
IRB19F	F	rrn16	26	CGACACTGACACTGAGAGACGAAAGC	103452	101704	103089	91991	106373	100531	103761	82808	98639	85032	106694	95853	26687	Dhingra and Folta 2005
IRB18R	R	rrn16	26	TGAGTTTCATTCTTGCGAACGTACTC	103621	101873	103258	92160	106542	100700	103930	82976	98808	85201	106863	96022	26517	Dhingra and Folta 2005
ccSSR-22 R	R	rrn16	18	GGAAGGTGCGGCTGGATC	104224	102476	103861	92763	107145	101303	104533	83578	99411	85804	0	96625	0	Chung and Staub 2003
16S-R	R		20	CTTCCAGTACGGCYACCTTG	104228	102480	103865	92767	107149	101307	104537	83582	99415	85808	107471	96629	25910	Tsumura et al. 1995
ccSSR-22 F	F	trnL	24	CCGACCTAGGATAATAAGCYCATG	104413	102660	104045	92949	107329	101492	104723		99607	83753	0	96811	25713	Chung and Staub 2003
IRB20F	F	trnI	26	GGGCTATTAGCTCAGTGGTAGAGCGC	104551	102801	104183	93100	107466	101643	104861	83878	99737	86205	108350	96953	25578	Dhingra and Folta 2005
IRB19R	R	trnI intron/oriA	26	ATCGAAAGTTGGATCTACATTGGATC	104795	103045	104427		107708	101886	105105		99981		108592		25335	Dhingra and Folta 2005
ccSSR-16 F	F	trnL	22	TACGAGATCACCCCTTTCATTC	104961	103220	104602	93517	107884	102093	105280		100149		109857	97371	25158	Chung and Staub 2003
IRB21F	F	trnI	26	GAGGTCTCTGGTTCAAGTCCAGGATG	105299	103571	105172	94088	108459	102626	105618	84805	100511	87232	109338	97943	24848	Dhingra and Folta 2005
IRB20R	R	trnA	26	CAAGAGCGGAGCTCTACCAACTGAGC	105428	103699	105306	94217	108593	102759	105747	84946	100646	87390	109467	98072	24717	Dhingra and Folta 2005
IRB22F	F	trnA intron	26	AGATTTTGAGAAGAGTTGCTCTTTGG	106003	104367	105975	94894	109262	103423	106294		101328		110129	98743	24032	Dhingra and Folta 2005
IRB21R	R	trnA	26	ATAAGCGGACTCGAACCGCTGACATC	106170	104533	106141	95062	109429	103591	106461	85747	101498	88197	110296	98911	23870	Dhingra and Folta 2005
IRB23F	F	rrn23	26	GAAACTAAGTGGAGGTCCGAACCGAC	107054	105416	107024	95948	110316	104475	107345	86637	102380	89077	111175	99797	22969	Dhingra and Folta 2005
IRB22R	R	rrn23	26	TAGATGTCCAGTCAACTGCTGCGCCT	107193	105555	107163	96087	110455	104614	107484	86776	102519	89216	111314	99936	22830	Dhingra and Folta 2005
IRB24F	F	rrn23	26	GGTCTCCGCAAAGTCGTAAGACCATG	108131	106493	108100	118024	111393	105551	108422	87720	103456	90144	112252	100941	21901	Dhingra and Folta 2005
IRB23R	R	rrn23	26	CGCTACCTTAGGACCGTTATAGTTAC	108278	106640	108247	97240	111540	105698	108569	87866	103603	90291	112399	101088	21754	Dhingra and Folta 2005
IRB25F	F	rrn23	26	CTGCTGAAAGCATCTAAGTAGTAAGC	109089	107451	109058	98048	112351	106510	109382	88673	104414		113210	101897	20947	Dhingra and Folta 2005
IRB24R	R	rrn4.5	26	ACATCACTGCACTTCCACTTGACACC	109303	107662	109269	98248	112562	106721	109596	88893	104643	91319	113412	102097	20735	Dhingra and Folta 2005
ccSSR-17 F	F	rrn5	21	CACACCAATCCATCCCGAACT	109627	107977	109564	98542	112854	107006	109920	89185	104973	91627	113694	102394	20447	Chung and Staub 2003
NTCP39-r	R		21	GACGATACTGTAGGGGAGGTC	109671	108021	109608	98586	112898	107050	109964		105017	91671	113738	102438	20403	Bryan et al. 1999
ccSSR-21 R	R	rrn5	22	AAAAATAGCTCGACGCCAGGAT	109698	108048	109635	98613	112925	107077	109991	89256	105044	91698	113765	102465	20376	Chung and Staub 2003
NTCP37-r	R		23	CAGGATGATAAAAAGCTTAACAC	109714	108064	109651	98629	112941	107093	110007		105060	91714	113780	102481	20360	Bryan et al. 1999
NTCP39-f	F		22	GTCACAATTGGGGTTTTGAATA	109826	108162	109749		113050	107199	110123				113883	102593	20258	Bryan et al. 1999
ccSSR-17 R	R	trnR	19	GGTGCGTTCCGRGGTGTGA	109862	108197	109785		113086	0	110159				113919		0	Chung and Staub 2003
IRB26F	F		26	AAATGGCTGGGGAGAGGAAAGGTTCC	109905	108231	109833		113129	107290	110202		105246		113962		20179	Dhingra and Folta 2005
IRB25R	R	trnR	26	GGTTGTGGGCGAGGAGGGATTCGAAC	110055	108380	109981	98969	113281	107438	110352	89560	105396	92021	114114	102817	20033	Dhingra and Folta 2005
CHTRN	F		25	ACAGCCGACCGCTCTACCACTGAGC	110670	109051	110706	99254	113945	107969	110975	90299	105997	92626	114694	103104	19450	this publication
IRB27F	F		26	TGGCTCTATTTCATTATATTCCATCC	110844	109225	110880	99427	114119	108143	111149		106171		114870	103278	19314	Dhingra and Folta 2005
IRB26R	R	ORF350	26	ATTATCTTCATGCATAAGGATACTAG	111087	109463	111130		114363	932	111392		106403		135663	557	0	Dhingra and Folta 2005
ndhF+607	F		28	ACCAAGTTCAATGTTAGCCAGATTAGTC	111463	109848	111515		114748	109037	111768		106788		0		0	Neyland & Urbatsch 1996
JSB-f1	F		21	GGACTAAACAGGAACAAGAGG	111852	110183	111895		115138	109457	112157		107150		0		0	this publication
IRB27R	R	ORF350	26	AGTGGATCCCTCTTGTTCCTGTTTAG	111880	110211	111923		115164	109483	112185		107178		97088		0	Dhingra and Folta 2005
ndhF-1259		ndhF	26	ATTTCATCTTTGGACCARAARCAAGC	113034	111380	113909	102379	116569	110991	113781	91921	108740		116058	106030	96112	Neyland & Urbatsch 1996
ndhF-803	F		24	GAAAAATTCCCGCCGCTACCATAG	113467	111813	114342		26905	111424	114214		109173		40803		0	Neyland & Urbatsch 1996
ndhF-803R	R		24	CTATGGTAGCGGCGGGAATTTTTC	113490	111836	114365		26928	111447	114237		109196		40780		0	Neyland & Urbatsch 1996
ndhf-523		ndhF	26	TGTCAAAAAGCTTTTGTAWCWAATCG	113770	112116	114651	103115	117305	111727	114517	92657	109476		116794	106766	1902	Neyland & Urbatsch 1996
ccSSR-18 F	F	ycf5	24	TCGTTGGATTTCTTCDGGACATTT	116517	114640	116119		119878	0	117208				0		0	Chung and Staub 2003
ccSSR-18 R	R	ycf5	24	CCCAATATCATCATACTTACRTGC	116780	114906	116382		120141	114735	117471		112756		119321		4261	Chung and Staub 2003
ccSSR-19 F	F	ycf5	24	CTATGCAGCTCTTTTATGYGGATC	116781		116383		120142	114736			112757		119322		4262	Chung and Staub 2003
ccSSR-19 R	R	ycf5	23	TCCARGTAATAAATGCCCAAGTT	117115	115283	116741	106034	120500	115094	117803			105086	119680	109790	0	Chung and Staub 2003
ccSSR-20 R	R	psaC	23	GCTAARCAAATWGCTTCTGCTCC	119284	117458	118956		122771	0		98429	115269	103626	122110		0	Chung and Staub 2003
ndhAR-Small	F		26	CTGyGCTTCmACTATATCAACTGTAC	122192	120336	121903	111129	125718	119988	122880	100892	118096		124793	114841	9597	Small et al. 1998
ndhAF-Small	R		26	GGWCTTCTYATGKCRGGATATRGMTC	123504	121580	123192				124194	101768	119339					Small et al. 1998
JSB-f1-R	R		21	GGACTAAACAGGAACAAGAGG	130774	128466	130268		115138	109457	131400		126295		0		0	this publication
ndhF+607-R	R		28	ACCAAGTTCAATGTTAGCCAGATTAGTC	131163	128801	130648		114748	109037	131789		126657		0		0	Neyland & Urbatsch 1996
CHTRN-r	R		25	ACAGCCGACCGCTCTACCACTGAGC	131956	129598	131457	115864	113945	107969	132582	111821	127448	92626	114694	103104	19450	this publication
NTCP39-ff			22	GTCACAATTGGGGTTTTGAATA	132800	130482	132414		113050	107199	133434				113883	102593	20258	Bryan et al. 1999
NTCP37-rr	F		23	CAGGATGATAAAAAGCTTAACAC	132912	130585	132512	116489	112941	107093	133550		128385		113780	102481	20360	Bryan et al. 1999
NTCP39-rr			21	GACGATACTGTAGGGGAGGTC	132955	130628	132555	116532	112898	107050	133593		128428		113738	102438	20403	Bryan et al. 1999
3'rps12-1F		3'rps12	23	CCMAAAAAACCMAACTCTGCCTT	141781	82919	141933	125854	103504	97700	142440	94	137347	109716	104123	93092	29159	Graham and Olmstead 2000
3'rps12-2F			24	ATCGTCAACAAGGGCGTTCTAGTG	141983	140067	142135	126056	103302	97498	142642	296	137549	109918	103921	92890	0	Graham and Olmstead 2000
3'rps12-3R			23	GATYGGAAATCCTGTATTTTMCA	142374	98191	142526	126451	102905	97107	143032	78158	95505	110305	103524	92495	56734	Graham and Olmstead 2000
3'rps12-4F			23	GAGATCCACCCTACAATMTGGGG	100100	140611	142678	126603	102749	96955	143184	803	138092	110466	103368	92343	0	Graham and Olmstead 2000
rps7-6FF			25	CTCATAGAATGGCAGAGGCAAATAG	143040	141125	143197	127128	102235	96442	143698		138606		102842	91818	29887	Graham and Olmstead 2000
rps7-6RR			25	CTATTTGCCTCTGCCATTCTATGAG	143064	141149	143221	127152	102211	96418	143722		138630		102818	91794	29911	Graham and Olmstead 2000
ndhB-7FF	F		21	GGAAGTTTSTTTCCCAGAATG	143451	141571	143661	87553	101777	95992	144116		115459		0	47634	0	Graham and Olmstead 2000
ndhB 7RR	R		23	CATTCTGGGAAAATSAAACTTCC	143471	141591	143681	127585	101757	95972	144136		115479		102364	91366	0	Graham and Olmstead 2000
ndhB-8RR	R		25	GATAGAGGAATACATAGAGTTGAAC	143708	141828	143918	127822	101520	95735	144373		139287		102127	91129	30510	Graham and Olmstead 2000
ndhB-9FF	R		22	ATGGTTTCTCTTGGCTATATGG	143951	142071	144161	128065	101277	95492	144616		139530		101884	90886	30753	Graham and Olmstead 2000
ndhB-B10RR	R		23	GAAAGCTTGAACCCAATTCCTAC	144098	142218	144308	128212	101130	95345	144763		139677		101737	90739	30900	Graham and Olmstead 2000
ndhB-10RR	R		26	CCTTCGTAGACGTCAGGAGTCCATTG	144140	142260	144350	128254	101088	95303	144805		139719		101695	90697	30942	Graham and Olmstead 2000
ndhB-C11RR	R		21	TTACACTCGTAGTCTCTGAAG	144456	142580	144666	128591	100772	94966	145121		140029		101380	90368	31257	Graham and Olmstead 2000
ndhB-11FF	F		24	GAAGGATTCCTCGAAAAGTTAAGG	144616	142741	144829	128751	100608	94806	145281		140189		101219	90208	31424	Graham and Olmstead 2000
ndhB-11RR	R		24	CCTTAACTTTTCGAGGAATCCTTC	144639	142764	144852	128774	100585	94783	145304		140212		101196	90185	31447	Graham and Olmstead 2000
ndhB-12FF	F		23	CTTTCTGTTACTTCGAAAGTAGC	144845	142971	145058	128992	100379	94577	145510		140419		100988	89967	31662	Graham and Olmstead 2000
ndhB-13FF	F		19	CTCAAACAAGCATGAAACG	144990	143116	145203	129137	100234	94432	145655		140564		100843	89822	31807	Graham and Olmstead 2000
ndhB-13RR	R		24	GCATACGTTTCATGCTTGTTTGAG	145013	143139	145226	129160	100211	94409	145678		140587		100820	89799	31830	Graham and Olmstead 2000
ndhB-14RR	R		23	GGTATAGTAGATGCTATCACACA	145524	143650	145737	129671	99700	93898	146189		141098		0	89288	32341	Graham and Olmstead 2000
trnIff			22	TGAATGGTTAAAGCGCCCAACT	153865	152275	154454	131917	91094	86200	154539		149185	119404	91610	84943	39084	this publication
rpl23p46-2			29	TAAGACAGAAATAAAGCATTGCGTCGAAC	154185	152598	154774	132246	90770	85879	154859		149505		91263	58651	39712	Heinze 1998
rpl2-5'-2			23	GGAGGTCATAAGCGTCTATACCG	154552	152965	155141	132613	90397	85512	155226		149852		90896	84255	40044	Doyle et al. 1995
rpl2-B20FF			20	GTAACCATAGAATACGACCC	154621	153034	155210	132682	90328	85443	155295		149921		90827	84186	40113	Graham and Olmstead 2000
rpl2-r-F	F	rpl2 exon1	20	CCATAGAATACGACCCTAAT	154625	153038	155214	132686	90324	85439	155299		149925		90823	84182	40117	Grivet et al. 2001
rpl2m1-2			30	TTCTATGGTTACGATTCTACCATATATGTC	154632	153045	155221	132693	90317	85432	155306		149932		90816	84175	40124	Heinze 1998
rpl2-21FF			24	CCCTACCTTTGAGTGCGGTTTGAA	154772	153185	155361	132833	90177	85292	155446				90676	84035	40264	Graham and Olmstead 2000
rpl2-22R-f	F		23	GTCTTCTCCATATTACYATATCT	87637	153403	155578	133050	89960	85075	87894				90458	83818	40481	Graham and Olmstead 2000
rpl2-23FF			26	GCTACATGAAGAACATAAGCCAGATG	155204	153618	155793	133260	89746	84856	155878				90244	83608	40703	Graham and Olmstead 2000
rpl2ff			23	ACCGATATGCCCTTAGGCACGGC	155449	153878	156040	133507	89502	84612	156121		150083		90003	83361	40973	Heinze 1998
rpl2-24FF			21	CAACRATATGCCCTTAGGCAC	155448	153877	156049	133506	89503	84613	156120		150082		90004	83362	40972	Graham and Olmstead 2000
rpl2-24RR			21	GTGCCTAAGGGCATATYGGTG	155468	153897	156059	133526	89483	84593	156140		150102		89984	83342	40992	Graham and Olmstead 2000
rpl2-3' 2			26	AGCCAACGCTTAGATCCGGCTCTACC	155693	154122	156284	133751	89258	84368	156365		150327		89759	83117	0	Doyle et al. 1995
rpl2-B25RR			23	GGGTTCATARCTACTCCTCTTAC	155732	154161	156323		89219	84329	156404		150366		0		41256	Graham and Olmstead 2000
rpl2-25R-f	F		22	TTCCAAGYGCAGGATAACCCCA	155821	154250	156412	133879	89130	0	156493		150455		0	82989	41345	Graham and Olmstead 2000
RPL2 Goulding 2			22	GATAATTTGATTCTTCGTCGCC	155851	154290	156442	133909	89100	84210	156523				89601	82959	41375	Goulding et al. 1996
NTCP40-ff			19	TAATTTGATTCTTCGTCGC	155853	154281	156444		89098	84208	156525				89599	82957	41377	Bryan et al. 1999
NTCP36-ff	F		24	GTAGTAAATAGGAGAGAAAATAGA	155873	154302	156466		89078	0	156545		150507		38380		41404	Bryan et al. 1999
NTCP36-rr	F		21	TTGTAGCCAATCATTTATTAA			156564		88979	83880	156657		150610		0		41607
